# Supplementary material for: Targeting lysosomal pH restores mitochondrial quality control in GBA1-mutant Parkinson’s disease
Source: Transl Neurodegener. 2026 Jun 17;15:27. doi: 10.1186/s40035-026-00559-z (PMC13277009; doi:10.1186/s40035-026-00559-z)
Supplement: Supplementary file 3 — Additional file 3. Raw data. [file 40035_2026_559_MOESM3_ESM.xlsx]

## Sheet: Figure 1 
GBA1 Protein Expression								GCase activity Activity								Lysosensor DND 160								DQRed BSA								Lysosomal pH								Lipofuscin Density
	Isogenic Control	E326K		Isogenic Control	N370S				Isogenic Control	E326K		Isogenic Control	N370S				Isogenic Control	E326K		Isogenic Control	N370S				Isogenic Control	E326K		Isogenic Control	N370S				CONTROL 1	N370S	CONTROL 2	E326K1	E326K 2				CONTROL 1	N370S	CONTROL 2	E326K 1	E326K 2
	1	0.955629		1	0.987931				315.789	267.544		271.93	201.754				0.745	0.532		1.2408	0.289294				1.25876	0.970713		0.959745	0.222454				4.03336	4.50513	3.06443	4.11416	4.00114				2.744	6.09	4.035	6.292	14.339
	1	0.997514		1	1.0011				394.737	197.368		271.93	263.158				1.656	0.595		1.3281	0.282905				0.927732	0.789041		0.093063	0.260978				4.1191	4.50641	3.06563	4.11516	4.00786				4.151	4.286	5.744	5.154	7.317
	1	0.992824		1	1.04085				355.263	263.158		311.404	258.772				1.302	0.702		1.7527	0.433573				0.832753	0.600283		0.967941	0.204377				4.1541	4.51178	3.07457	4.11951	4.06515				4.139	4.967	4.969	3.177	14.292
									258.772	197.368		302.632	210.526				0.378	0.682		1.0868	0.58374				0.81459	0.792408		0.961417	0.160795				4.21498	4.51544	3.09562	4.14532	4.06981				1.48	10.026	3.742	3.587	6.539
									250	157.895		289.474	228.07				0.279	0.422		0.9802	0.133176				0.908735	0.756353		0.341077	0.309122				4.27676	4.52373	3.27039	4.14738	4.09314				2.467	8.18	5.817	4.586	15.193
												280.702	263.158				0.033	0.417		1.5875	0.111265				0.69085	0.896492		0.505074	0.213348				4.29793	4.52388	3.32642	4.15455	4.09905				2.493	7.404	4.289	4.132	7.937
																	0.417	0.535		0.2525	0.89105				0.768754	0.716999		0.581649	0.37505				4.30313	4.53082	3.36959	4.16937	4.11998				4.944	9.025	5.449	7.479	10.62
																	0.723	0.73		0.8728	0.785319				0.638518	1.32799		1.5461	0.141654				4.35621	4.5323	3.37698	4.18325	4.12582				11.176	7.133	4.51	8.779	7.512
																	1.13	0.484		1.1298	0.436767				1.28549	0.633257		0.214108	0.708467				4.35746	4.53391	3.38911	4.18584	4.12714				12.69	8.572	4.988	5.471	6.931
																	0.027	0.613		1.6172	0.465481				1.45252	0.64893		0.329248	0.118701				4.37671	4.53489	3.52247	4.19087	4.13737				10.041	15.297	2.134	3.465	5.706
																	0.118	0.213		0.9688	0.535917				1.05184	0.996745		1.63684	0.233425				4.38129	4.54542	3.55041	4.20498	4.16274				11.239	11.767	3.827	9.259	9.637
																	0.076	0.146		0.8262	0.471278				0.924869	1.19257		2.03698	0.350627				4.38175	4.54937	3.57883	4.22258	4.17558				7.172	8.765	3.459	9.017	6.768
																	0.25	0.125		0.6102	0.632199				0.741315	0.727905		2.51752	0.330633				4.39354	4.55078	3.60658	4.25167	4.17788				10.976	8.421	4.212	11.63	23.397
																	0.081	0.211		0.814	0.575968				1.42028	0.795048		1.93316	0.145871				4.39651	4.55262	3.66905	4.25458	4.18727				6.912	5.314	4.781	8.232	16.407
																	0.021	0.988		0.7651	0.513156				1.14146	0.962029		1.20813	0.487413				4.40405	4.55881	3.84346	4.26927	4.18898				9.123	7.259	1.104	5.195	12.874
																	0.14	0.454		0.6157	0.413041				1.14155	0.65585		1.13429	0.344217				4.41344	4.55961	3.85406	4.27182	4.19555				11.291	10.725	3.37	14.086	12.486
																	0.034	0.191		0.8984	0.397721				0.43325	0.589707		0.284406	0.400287				4.42577	4.55967	3.85954	4.2861	4.20744				3.805	7.095	14.022	10.619	7.102
																	0.129	0.059		1.4598	0.430714				0.434061	0.70175		0.749252	0.324443				4.45158	4.56104	3.86302	4.28976	4.22501				3.875	17.256	12.651	11.703	13.398
																	0.614	0.179		0.9917	0.400382				0.51253	0.767173		0.796385	0.119634				4.45816	4.56132	3.88027	4.29917	4.25511				3.286	18.262	9.486	15.186	8.306
																	0.58	0.269		0.855	0.783219				0.557212	0.558858		1.39337	0.265407				4.45892	4.57047	3.92146	4.3034	4.27085				10.215	15.56	14.821	16.911	6.078
																	0.492	0.379		0.975	0.525				0.517573	0.718926		0.957711	0.32684				4.46287	4.57302	3.92357	4.30605	4.27276				7.041	17.629	14.178	13.618	7.427
																	0.1	0.132		1.229	0.611				0.562659	0.761407		1.05963	0.773405				4.47129	4.57468	3.93224	4.30839	4.27843				9.368	17.874	12.537	15.603	12.34
																	0.375	0.388		1.457	0.834				0.487042	0.700273		1.18028	0.780314				4.47396	4.57723	3.94342	4.31731	4.27939				6.482	11.97	15.551	18.253	13.637
																	0.168	0.288		1.79	0.679				0.550678	0.651528		0.888621	0.660536				4.47511	4.57867	3.9549	4.31896	4.27963				9.337	13.239	14.482	10.234	15.748
																	0.561	0.58		0.838	0.869				0.5393	0.776448		1.06383	0.716248				4.48294	4.58219	3.95989	4.34419	4.28803				9.89	19.443	13.673	8.649	14.833
																	0.087	0.492		1.553	0.773				0.488466	0.736177		1.17604	0.659794				4.48762	4.58418	3.98421	4.3486	4.31684				11.846	16.927	9.795	9.081	8.902
																	1.516	0.329		1.062	0.597				0.526197	0.651571		0.966833	0.808208				4.49033	4.58963	3.992	4.35096	4.32604				11.822	10.806	10.541	6.922	6.133
																	0.68	0.861		1.861	0.538				0.584523	0.592506		0.896367	0.688392				4.49481	4.59343	3.99509	4.37091	4.32801				6.615	8.141	11.458	9.183	13.199
																	0.259	0.474		1.089	0.714				0.526416	0.650755		1.23994	0.808147				4.49685	4.60018	3.99918	4.38459	4.34912				13.506	6.577	2.135	12.158	11.08
																	0.402	0.681		1.228	0.57				0.572157	0.682087		1.09158	0.808639				4.51057	4.60314	4.06776	4.3863	4.37032				13.583	15.314	12.21	15.282	8.706
																	0.336	0.184		1.278	0.796				0.482729	0.626905		0.906993	0.765807				4.51296	4.60429	4.07628	4.39248	4.37258				12.465	6.231	10.335	21.168	11.002
																	0.503	0.097		1.988	0.501				0.489528	0.596293		0.941165	0.679629				4.51867	4.60498	4.07855	4.39316	4.37699				14.916	10.332	13.385	14.702	8.297
																	1.26	0.271		1.116	0.444				0.836956	0.646408		1.44139	0.986142				4.52992	4.60862	4.08475	4.40239	4.38235				13.143	11.771	14.435	20.038	10.032
																	1.447	0.285		1.544	0.389				0.762785	0.721534		1.48314	0.75513				4.55432	4.61172	4.08803	4.40638	4.38655				11.361	5.722	2.918	5.189	9.412
																	0.279	0.076		1.982	0.388				0.851348	0.681625		1.09091	0.836208				4.5555	4.6203	4.11229	4.41163	4.39201				11.679	10.535	12.694	15.334	8.015
																	0.795	0.114		1.978	0.442				0.795891	0.690687		1.18052	0.659991				4.55896	4.62169	4.11239	4.42379	4.41079				14.654	9.048	15.345	25.044	7.852
																	0.897			1.589	0.968				1.15974	0.708278		0.896367	0.891821				4.56614	4.62585	4.1226	4.43961	4.42244				14.605	21.899	11.242	26.184	9.063
																	0.822			1.602	0.279				1.06626	0.697427		1.17832	0.613799				4.56865	4.63035	4.12977	4.43968	4.4293				13.819	11.406	14.968	11.271	9.393
																	1.707			1.982	0.317				0.789584	0.780107		1.34319					4.57952	4.63519	4.14535	4.44199	4.43256				8.125	6.498	14.486	11.629	6.9
																	1.879			1.937	0.406				0.795586	0.639548		0.936997					4.58738	4.63819	4.15506	4.44354	4.46582				8.338	13.011	12.78	9.22	7.272
																	1.681			1.913	0.631				0.983491	0.696604		0.942782					4.58961	4.6392	4.16159	4.45147	4.46718				7.342	5.704	5.695	9.531	13.914
																	1.687			1.539	0.671				0.947766	0.638589		0.510515					4.591	4.64169	4.18516	4.4543	4.46965				13.746	12.395	12.132	7.986
																	0.906			1.506	0.805				0.965584	0.756897		0.52456					4.60149	4.64316	4.21629	4.45715	4.47688				12.945	11.945	12.177	14.857
																	0.637			1.836	0.69				0.932451	0.632636		0.620641					4.6252	4.65629	4.21815	4.4626	4.4796				12.04	12.456	15.899	15.39
																	0.17			1.391	0.656				0.793113	0.669242		0.578707					4.63182	4.65831	4.22111	4.46295	4.48331				2.952	11.473	4.334	14.242
																				0.547	0.693				0.853831	0.788488		0.488237					4.64235	4.66947	4.23458	4.46321	4.48512				5.033	10.409	2.984	12.264
																				0.781	0.525				0.843366	0.669644		0.687486					4.64583	4.67566	4.24182	4.46534	4.49611				6.312		1.634	7.231
																				1.86	0.275				0.815178	0.612531		1.14316					4.64804	4.67586	4.24187	4.46565	4.49667				7.457		3.151	17.876
																				1.918	0.456				0.927354	0.615704		1.21726					4.65178	4.6767	4.2445	4.47434	4.50316				2.935		4.227	10.961
																				1.487	0.396				1.06175	0.828741		1.27164					4.65191	4.68032	4.25571	4.49177	4.524				6.016		3.493	14.877
																				1.752	0.581				1.17664	0.899966		0.905438					4.65206	4.68154	4.26225	4.49787	4.52779				4.467		4.287	13.178
																					0.336				0.834185	0.999452		1.12506					4.65581	4.68397	4.27477	4.49857	4.53134						3.872	14.48
																					0.588				0.72087	0.855851		1.03073					4.66263	4.684	4.27677	4.50589	4.54626						2.927	15.016
																									0.774942	0.555291		0.981239					4.67352	4.68785	4.30437	4.50619	4.54774						2.644	7.471
																									0.753535	0.495036		1.19815					4.67618	4.68797	4.30628	4.50924	4.5543						12.267	6.32
																									0.925636	0.478018		0.993755					4.68269	4.69326	4.31592	4.51322	4.55584						14.7	6.883
																									0.88977	0.482463		0.92337					4.68385	4.69926	4.31722	4.51324	4.55598						9.112	4.739
																									0.912903	0.511412		0.930915					4.684	4.70203	4.31912	4.51711	4.55769						8.023	2.302
																									0.52364	0.498483		1.09854					4.68782	4.70452	4.33048	4.53136	4.57313						4.382	7.205
																									0.477774	0.488026		0.967284					4.7	4.7078	4.34133	4.53487	4.59243						7.414	7.642
																									0.527728	0.499936		1.08464					4.70454	4.7119	4.35733	4.53535	4.59425						7.674	10.099
																									0.523609	0.533522		1.00256					4.70984	4.71368	4.35783	4.53807	4.59797						8.074	7.736
																									0.607864	0.587225		1.01899					4.71488	4.7155	4.35823	4.54173	4.599						8.065
																									0.547849	0.516823		1.04458					4.71922	4.72106	4.37041	4.5436	4.6037
																									0.537191	0.499931		0.933079					4.72128	4.72403	4.38113	4.54372	4.61284
																									0.586627	0.504145		1.27383					4.72246	4.72411	4.38258	4.54728	4.62272
																									0.489846	0.518958		0.898556					4.72418	4.72556	4.38674	4.55501	4.62274
																									0.608483	0.460884		0.875385					4.72894	4.72936	4.38835	4.56489	4.62744
																									0.638179	0.44644		0.763212					4.73344	4.73356	4.39629	4.58257	4.63636
																									0.65493	0.445618		0.966876					4.74271	4.73559	4.40221	4.58568	4.64508
																									0.61094	0.571235		0.99315					4.74367	4.75803	4.4231	4.58591	4.64791
																									0.608869	0.746079		0.95949					4.74505	4.75807	4.42565	4.60835	4.64936
																									0.547866	0.666643		0.862225					4.74845	4.75899	4.43331	4.61755	4.65616
																									0.620852	0.677036		0.785082					4.75141	4.76032	4.44791	4.6179	4.67148
																									0.597357	0.677071		0.756242					4.75266	4.76101	4.45243	4.62201	4.67794
																									0.646366	0.629311		0.906116					4.75787	4.76588	4.45399	4.62817	4.67941
																									0.462603	0.626399		0.85586					4.76066	4.76593	4.45987	4.6324	4.68537
																									0.537893	0.607053		0.793981					4.76895	4.77948	4.46477	4.63412	4.68808
																									0.461377	0.696756		0.848043					4.77467	4.78093	4.47107	4.64205	4.6914
																									0.861229	0.656		0.990274					4.77655	4.80506	4.47158	4.64646	4.70573
																									0.743145	0.796172		0.820762					4.77742	4.81011	4.48309	4.65087	4.70731
																									0.86993	0.826529		0.831395					4.80236	4.81044	4.49338	4.65293	4.71717
																									0.7456	0.9016		1.28785					4.8045	4.81916	4.49406	4.65469	4.71903
																									0.821888	0.84425		1.22229					4.81594	4.82306	4.51022	4.65647	4.72868
																									0.767712	0.623511		1.23706					4.82138	4.82499	4.51826	4.65822	4.74233
																									0.78763	0.634741		1.32522					4.82191	4.83528	4.5201	4.66659	4.74878
																									0.855269	0.796169		0.911088					4.82439	4.83756	4.52347	4.67154	4.76189
																									0.8699	0.726768		1.16138					4.82549	4.85276	4.52642	4.67202	4.77266
																									0.84041	0.633643		1.03464					4.83015	4.85737	4.53177	4.68525	4.77715
																									0.810293	0.658616		0.911118					4.83223	4.85881	4.53381	4.6875	4.77871
																									0.894954	0.685788		1.04062					4.83601	4.87707	4.53524	4.68798	4.78282
																									0.914288	0.72534		1.11992					4.84127	4.87875	4.53977	4.69782	4.78876
																									0.840002	0.839184		0.977379					4.84843	4.88463	4.56705	4.71188	4.79142
																									0.820466	0.802007		0.922205					4.85212	4.8876	4.56715	4.71485	4.7963
																									0.801654	0.687264		1.33587					4.87174	4.88885	4.56834	4.7191	4.79634
																									0.888663	0.677299							4.872	4.88978	4.57372	4.72105	4.80213
																									0.744098	0.855055							4.87217	4.89406	4.58517	4.72928	4.81902
																									0.899425	0.753513							4.87328	4.89921	4.58667	4.73592	4.8204
																									0.993791	0.800442							4.87484	4.89936	4.58831	4.7368	4.82568
																									0.972759	0.655647							4.87952	4.90061	4.5993	4.74527	4.83549
																									0.691774	0.616617							4.88552	4.90338	4.59978	4.76092	4.83798
																									0.750949	0.698576							4.88716	4.90591	4.6	4.76256	4.84248
																									0.976273	0.817198							4.89196	4.91104	4.60062	4.77254	4.84788
																									1.92677	0.846838							4.89722	4.91801	4.60063	4.77415	4.85592
																									0.961859	0.751314							4.89953	4.91804	4.60277	4.7776	4.86003
																									0.907783	0.727068							4.90318	4.92074	4.61034	4.77855	4.86918
																									0.854019	0.949063							4.90393	4.92207	4.61293	4.78035	4.8758
																									0.967417	0.914186							4.90649	4.92328	4.62545	4.78411	4.88211
																									0.933969	0.754045							4.90763	4.92828	4.62587	4.79901	4.88576
																									1.1009	1.06144							4.91016	4.93313	4.62593	4.80789	4.88601
																									0.974201	0.893032							4.91766	4.93969	4.6319	4.81296	4.88762
																									1.54346	1.4514							4.92098	4.94398	4.63277	4.81565	4.88998
																									1.10173	1.18158							4.92318	4.9604	4.63529	4.82052	4.90091
																									0.925513	1.35316							4.92396	4.96145	4.63825	4.83085	4.90323
																									1.14618	1.09771							4.92834	4.97807	4.6396	4.85225	4.90615
																									1.07201	1.28537							4.93152	4.97914	4.64585	4.85268	4.92028
																									0.973101	0.906205							4.93433	4.98259	4.65064	4.85388	4.92169
																									1.00071	0.848536							4.94822	4.98705	4.65319	4.85854	4.93479
																									1.36898	0.69745							4.95368	5.00298	4.65845	4.85869	4.93536
																									1.27203	0.688319							4.96025	5.00366	4.66193	4.86267	4.94162
																									1.05452	1.08601							4.96499	5.00399	4.66931	4.86312	4.94498
																									1.08901	1.0855							4.9652	5.00695	4.67997	4.86343	4.95269
																									1.12964	1.03641							4.96813	5.01791	4.68065	4.86578	4.95934
																									0.973204	0.938752							4.9694	5.02839	4.68237	4.87207	4.96053
																									1.04711	0.994374							4.97192	5.02863	4.6854	4.87267	4.96532
																									1.71168	1.27912							4.97279	5.0324	4.68553	4.87398	4.98011
																									0.936487	1.36841							4.9748	5.03341	4.68808	4.88344	4.98727
																									1.50971	1.31925							4.98093	5.03613	4.68922	4.89275	4.98907
																									1.01517	0.776429							4.98379	5.04985	4.68986	4.8932	4.99728
																									1.01274	0.723192							4.9853	5.05041	4.69273	4.89794	5.00115
																									1.49632	1.0318							5.0017	5.05148	4.69362	4.90131	5.0016
																									0.973152	0.726243							5.00687	5.0675	4.69647	4.90722	5.0184
																									0.983678	0.997074							5.01595	5.07581	4.69885	4.91035	5.02151
																									1.07136	0.739465							5.01745	5.07822	4.7089	4.91227	5.0228
																									1.00048	0.808593							5.02477	5.07875	4.71094	4.91419	5.02649
																									1.03112	0.666849							5.02606	5.08001	4.71354	4.91465	5.02753
																									1.303	1.00006							5.02989	5.08052	4.71436	4.91494	5.02902
																									1.16403	1.06103							5.03111	5.08707	4.71721	4.91672	5.02928
																									1.00589	0.974357							5.03181	5.08955	4.71889	4.91693	5.02947
																									1.0329	0.667285							5.03685	5.09566	4.72193	4.92171	5.04369
																									1.13153	1.15607							5.03728	5.09877	4.73009	4.92174	5.04438
																									1.03451	1.25291							5.03822	5.10183	4.73842	4.92208	5.04661
																									0.988221	0.878268							5.06421	5.11459	4.73928	4.92483	5.05009
																									1.01041	0.99766							5.06442	5.119	4.74419	4.94071	5.05859
																									1.03156	0.710146							5.07597	5.12653	4.75382	4.94408	5.06009
																									0.954193	0.796553							5.08359	5.1315	4.76511	4.95106	5.06368
																									0.924033	0.715307							5.08456	5.13873	4.77037	4.95659	5.06645
																									0.958866	0.792748							5.08512	5.15507	4.77381	4.96234	5.07007
																									1.16271	1.22643							5.08863	5.16459	4.77414	4.96875	5.0706
																									1.07644	1.34257							5.09284	5.17012	4.77928	4.96998	5.07889
																									1.23251	1.19084							5.09973	5.1712	4.78022	4.9731	5.08734
																									0.942607	1.35541							5.11087	5.18931	4.7852	4.97584	5.0923
																									1.02259	1.29318							5.11271	5.20082	4.79046	4.97708	5.09251
																									1.42825	1.31443							5.11905	5.20357	4.79376	4.98254	5.09397
																									1.09912	1.29145							5.13487	5.20662	4.8035	4.98614	5.10312
																									1.0009	1.31767							5.14049	5.22167	4.80431	4.9892	5.10804
																									0.899725	1.35011							5.15877	5.24081	4.80926	4.99093	5.11171
																									0.921828	1.19377							5.15988	5.24893	4.81288	4.99592	5.1308
																									0.938803	1.23409							5.16262	5.2508	4.81377	4.997	5.13527
																									1.07364	1.34257							5.17663	5.25334	4.81444	5.00252	5.13746
																									1.32618	1.41283							5.18002	5.26166	4.82058	5.01113	5.13907
																									0.932999	1.093							5.18251	5.26193	4.82295	5.01267	5.13975
																									1.12117	1.02167							5.18536	5.30222	4.82484	5.01285	5.14424
																									1.01037	1.15988							5.18784	5.30305	4.82548	5.01286	5.14881
																									0.967538	1.22452							5.18858	5.30394	4.82653	5.01442	5.15075
																									1.00507	1.10938								5.33474	4.83358	5.01544	5.1639
																									1.07816	1.16269								5.39612	4.84119	5.01657	5.1699
																									1.22948	0.945546								5.4309	4.84906	5.02714	5.18334
																									1.00442	1.07742								5.43389	4.85279	5.03037	5.18581
																									0.966805	0.967738								5.4427	4.85341	5.03444	5.18912
																									0.946065	0.923511								5.46529	4.85469	5.0345	5.19233
																									0.997507	0.956255								5.50161	4.86123	5.03665	5.19344
																									1.02447	0.977359								5.50921	4.86361	5.03739	5.19745
																									1.05602	0.98934								5.51616	4.87107	5.03985	5.20663
																									0.877178	0.928499								5.52479	4.87377	5.04209	5.20866
																									1.61983	0.991762								5.54625	4.88098	5.04307	5.21891
																									0.954715	1.02586								5.57221	4.88835	5.04418	5.22347
																									1.15239	0.891313								5.76297	4.8891	5.04467	5.22628
																									1.02946	1.02135								5.90035	4.89374	5.04483	5.22708
																									1.14234	1.44369									4.90261	5.04614	5.22903
																									1.14048	1.0975									4.90426	5.04733	5.22948
																									1.07106	1.15161									4.91053	5.04779	5.23208
																									1.10462	0.94511									4.91122	5.05195	5.24424
																									1.15847	0.832222									4.91611	5.05602	5.24789
																									1.08811	0.674676									4.91725	5.05754	5.25588
																									1.16446	0.667514									4.9178	5.06106	5.2778
																									1.09852	0.648346									4.92013	5.06433	5.28922
																									1.08379	0.726165									4.92174	5.06503	5.29969
																									1.21445	0.819047									4.92211	5.06586	5.30259
																									1.09105	0.770403									4.92747	5.06642	5.31308
																									1.18201	0.812248									4.92808	5.0735	5.31421
																									1.07157	0.652382									4.92895	5.07499	5.31511
																									1.20173	0.588478									4.93389	5.07961	5.3163
																									1.18186	0.619828									4.9372	5.0841	5.31901
																									1.30849	0.629976									4.93772	5.08905	5.31991
																									1.10425	0.691904									4.94311	5.09236	5.326
																									1.00855	0.670091									4.94559	5.09245	5.32642
																									1.31021	0.704046									4.94778	5.09384	5.32646
																									1.06394	0.81334									4.94938	5.09557	5.32669
																									1.04544	0.838015									4.94977	5.10108	5.33491
																									1.16796	0.740258									4.95762	5.10416	5.3388
																									1.08293	0.756101									4.95945	5.10579	5.34171
																									1.12083	0.776943									4.96715	5.11347	5.36015
																									1.23919	0.829057									4.96722	5.11562	5.37121
																									1.25044	0.711624									4.9683	5.1187	5.37489
																									1.23795	0.840166									4.97629	5.1201	5.39806
																									1.20598	1.11985									4.97733	5.12291	5.40512
																									1.29656	1.18453									4.98714	5.1242	5.41084
																									1.1828	1.52965									4.98897	5.12486	5.42476
																									1.18588	1.12851									4.99579	5.1303	5.43361
																									1.30597	1.06555									4.99608	5.13654	5.43457
																									1.36155	1.44297									4.99711	5.14542	5.4385
																									1.41958	1.49348									4.99766	5.14857	5.45807
																									1.24836	1.13689									5.00142	5.15005	5.46969
																									1.47246	1.24781									5.00184	5.15329	5.47704
																									1.08462	1.16073									5.00651	5.16532	5.47737
																									1.15184	1.99233									5.01345	5.17066	5.48177
																									1.46652	1.21485									5.01568	5.17553	5.48858
																									1.48038	1.08382									5.01875	5.17555	5.50521
																									1.46949	0.881273									5.02629	5.18473	5.51901
																									1.69953	0.829227									5.03201	5.19284	5.53819
																									1.10098	0.978864									5.03371	5.19444	5.53915
																									1.47688	0.763722									5.03372	5.19722	5.55764
																									1.40011	0.978347									5.03745	5.19753	5.56296
																									1.62969	0.730627									5.03818	5.20082	5.56445
																									1.11184	0.687569									5.06106	5.20354	5.57659
																									1.51431	0.934091									5.06545	5.20374	5.58431
																									1.64655	0.940116									5.07263	5.2045	5.58561
																									1.35561	1.02593									5.07594	5.20744	5.59042
																									1.23534	0.770116									5.07659	5.21066	5.60044
																									1.69683	1.03733									5.08091	5.21629	5.60198
																									1.54438	1.14315									5.08586	5.22028	5.60985
																									1.37704	0.982555									5.09901	5.2212	5.6175
																									1.36226	0.781892									5.10632	5.22139	5.61786
																									1.31215	1.02156									5.10919	5.22399	5.62814
																									1.38759	0.760156									5.11378	5.22556	5.6292
																									1.25755	0.907982									5.11408	5.23224	5.63443
																									1.06074	0.870767									5.12096	5.2338	5.63872
																									0.897887	0.703933									5.13481	5.24322	5.68028
																									0.907775	0.858941									5.14151	5.24516	5.68138
																									1.01266	0.659544									5.14392	5.2505	5.68309
																									1.0438	0.662408									5.15327	5.25396	5.7248
																									1.03851	0.934663									5.154	5.25806	5.75749
																									0.856779	0.858012									5.15669	5.27852	5.75754
																									0.791506	0.865872									5.15673	5.28003	5.77102
																									0.888277	0.799518									5.16133	5.28419	5.78191
																									0.980649	0.841596									5.16232	5.2868	5.78388
																									0.841287	0.745169									5.17469	5.29443	5.78453
																									0.843035	0.790704									5.18645	5.29649	5.78852
																									0.798485	0.914302									5.19106	5.29687	5.79723
																									0.920835	0.721874									5.19111	5.2983	5.79878
																									0.931314	0.737764									5.19405	5.29907	5.81709
																									0.835839	1.04738									5.19861	5.30666	5.85862
																									0.913585	0.835797									5.19943	5.31383	5.91068
																									0.766145	0.688673									5.1998	5.31714	5.92087
																									0.754522	0.820067									5.20093	5.31957	5.92473
																									0.909301	0.578339									5.2034	5.31968	5.92713
																									0.735499	0.607129									5.20948	5.32006	5.93254
																									0.677328	0.572869									5.21447	5.32181	5.97528
																									0.856188	0.633186									5.21493	5.329	5.9854
																									1.11416	0.640119									5.21697	5.33199	6.02752
																									0.928191	0.794122									5.22843	5.33638	6.07306
																									0.85299	0.637951									5.23536	5.33705	6.09905
																									0.925744	0.643614									5.23742	5.34238	6.13317
																									0.63907	0.573477									5.23857	5.34311	6.13325
																									0.627749	0.563211									5.2445	5.3486	6.144
																									0.840706	0.54619									5.24881	5.35664	6.16658
																									0.872486	0.551705									5.2615	5.36382	6.22156
																										0.593762									5.30851	5.37275	6.2576
																										0.55154									5.31112	5.38596	6.26783
																										0.658218									5.31325	5.39503	6.34185
																										0.562238									5.31933	5.40515	6.34475
																										0.663728									5.32752	5.42153	6.65631
																										0.666907									5.3404	5.42208	6.93
																										0.585323									5.35358	5.42269
																										0.531773									5.361	5.42373
																										0.646435									5.37287	5.42471
																										0.603394									5.37582	5.42491
																										0.647928									5.37732	5.43358
																										0.718251									5.37798	5.44428
																										0.728345									5.38349	5.45342
																										0.538848									5.38535	5.45747
																										0.558011									5.39826	5.46034
																										0.560368									5.40073	5.47511
																										0.607488									5.40328	5.49427
																										0.534563									5.44778	5.50959
																										0.558238									5.47031	5.51413
																										0.579864									5.4886	5.51567
																										0.728568									5.48882	5.54202
																										0.657216									5.57001	5.54673
																										0.641517									5.68877	5.55899
																										0.650127									5.69333	5.56714
																										0.536939									5.70669	5.57927
																										0.546201									5.82372	5.59704
																										0.525074									5.83883	5.60016
																										0.526891									5.85697	5.61793
																										0.560211									5.87048	5.64018
																										0.680407									6.10269	5.64063
																										0.688817									6.21327	5.66278
																										0.822958									6.21373	5.68696
																										0.810312									6.41258	5.69507
																										0.736467									6.42231	5.72538
																										0.796438									6.49879	5.72857
																										0.660326										5.76914
																										0.751114										5.78558
																										0.614546										5.82666
																										0.716053										5.8372
																										0.79196										5.83795
																										0.764249										5.86672
																										0.583245										5.90506
																										0.623126										5.92724
																										0.768391										5.94679
																										0.769268										6.00097
																										0.96852										6.00512
																										0.595074										6.08387
																										0.622788										6.08456
																										0.564837										6.10265
																										0.65033										6.24925
																										0.692462										6.40607
																										0.743827										6.43321
																										0.588036										6.54815
																										0.643527										6.68473
																										0.567295										6.7668
																										0.697192
																										0.764674
																										0.776555
																										0.570894
																										0.707888
																										0.625353
																										0.624722
																										0.599198
																										0.722733
																										0.639064
																										1.29622
																										0.925025
																										0.635823
																										0.635202
																										0.657473
																										0.64817
																										0.734946
																										0.974945
																										0.63455
																										0.660279
																										0.697129
																										0.619912
																										0.629157
																										0.697206
																										0.629224
																										0.617106
																										0.615529
																										0.614571
																										0.624593
																										0.621352
																										0.694003
																										0.679128
																										0.675224
																										0.637633
																										0.693984
																										0.701801
																										0.641375
																										0.709682
																										0.587107
																										0.599258
																										0.691365
																										0.574494
																										0.569691
																										0.556748
																										0.859718
																										0.738724
																										0.891733
																										0.700724
																										0.92917
																										0.836577
																										1.00198
																										0.990612
																										0.919231
																										0.966755
																										0.756404
																										0.93046
																										0.946521
																										1.06254
																										0.860982
																										0.896063
																										1.00853
																										0.886336
																										1.08134
																										0.928318
																										0.807172
																										0.776221
																										0.778226
																										0.992805
																										0.85083
																										1.10541
																										0.82385
																										0.732335
																										0.839354
																										0.845201
																										0.912801
																										0.832833
																										0.881094
																										0.740269
																										0.824431
																										0.72967
																										0.940949
																										1.39485
																										0.788867
																										0.891181
																										0.891851
																										0.860678
																										0.733244
																										0.853361
																										0.755906
																										0.958391
																										1.35827
																										1.17426
																										1.00029
																										0.786486
																										1.08024
																										1.00648
																										1.25964
																										1.0961
																										1.03865
																										1.06757
																										0.815596
																										0.805344
																										0.783105
																										1.19163
																										1.01737
																										0.945001
																										0.989715
																										0.877081
																										1.00023
																										0.917517
																										0.834603
																										0.878762
																										0.821303
																										1.01156
																										1.10854
																										1.03507
																										1.10648
																										1.20403
																										1.09211
																										1.10495
																										0.866638
																										0.901465
																										1.04064
																										1.03909
																										1.15905
																										0.984988
																										0.566228
																										0.707363
																										0.760437
																										0.671387
																										0.573725
																										0.589363
																										0.687461
																										0.671059
																										0.935143
																										0.659562
																										0.726282
																										0.583001
																										0.709515
																										0.647744
																										0.72309
																										0.884547
																										0.701229
																										0.628016
																										0.914098
																										0.741863
																										0.667143
																										0.657222
																										0.746299
																										0.56858
																										0.588497
																										0.604451
																										0.650379
																										0.579796
																										0.570867
																										0.484848
																										0.491721
																										0.509939
																										0.609702
																										0.559997
																										0.510547
																										0.612652
																										0.485853
																										0.611103
																										0.769776
																										0.664238
																										0.573942
																										0.698203
																										0.727345
																										0.484081
																										0.616104
																										0.649728
																										0.460263
																										0.494086
																										0.548991
																										0.581421
																										0.518568
																										0.548965
																										0.592512
																										0.579102
																										0.553591
																										0.474901
																										0.419907
																										0.45201
																										0.456999
																										0.514507
																										0.418333
																										0.501926
																										0.8883
																										0.439748
																										0.418933
																										0.509679
																										0.424865
																										0.424988
																										0.44068
																										0.448079
																										0.441987
																										0.504138
																										0.458958
																										0.439659
																										0.460342
																										0.591029
																										0.437527
																										0.44362
																										0.441809
																										0.484821
																										0.548862
																										0.457484
																										0.452427
																										0.441573
																										0.886362
																										0.738761
																										0.795928
																										0.762844
																										0.731411
																										0.691549
																										0.76061
																										0.944661
																										0.844256
																										0.859128
																										1.05642
																										0.886487
																										1.26526
																										0.913801
																										0.907851
																										1.01738
																										0.778021
																										0.692896
																										0.682082
																										0.75604
																										0.945806
																										0.903615
																										1.13429
																										0.757618
																										0.863111
																										0.6755
																										0.799115
																										0.698422
																										0.689253
																										0.798153
																										0.791624
																										0.82191
																										0.666936
																										0.7532
																										0.710663
																										0.931647
																										0.948799
																										0.898387
																										0.888232
																										0.936
																										0.907916
																										0.885624
																										0.742207
																										0.75403
																										0.799759
																										0.725409
																										0.934465
																										0.925852
																										0.685059
																										0.808478
																										0.827758
																										0.756961
																										0.808818
																										0.920626
																										0.697911
																										0.805023
																										0.829924
																										0.837068
																										0.847581
																										0.990181
																										0.724469
																										1.11395
																										0.876866
																										0.800376
																										0.714781
																										0.88754
																										0.874937
																										0.882556
																										0.859297
																										0.740181
																										0.707958
																										0.707725
																										0.767488
																										0.909534
																										1.00215
																										0.82922
																										0.840967
																										0.836512
																										0.921331
																										0.763101
																										0.865605
																										0.848184
																										0.849412
																										0.868922
																										0.807401
																										0.731082
																										0.780717
																										0.702655
																										0.758704
																										0.870924
																										0.805402
																										0.731082
																										0.844173
																										0.823572
																										0.826077
																										0.759186
																										0.84967
																										0.831576

## Sheet: Figure 2
TMRM Imaging									Mitochondrial Fragmentation count							EM Data																											Basal Respiration - Seahorse
	Isogenic Control	E326K		Isogenic Control	N370S				Isogenic Control	E326K		Isogenic Control	N370S				Avg Mito/field			Cristae Density			Mito Area			Mito-Aspect Ratio			Avg Mito/field			Cristae Density			Mito Area			Mito-Aspect Ratio					Isogenic Control	E326K		Isogenic Control	N370S
	0.768274	0.318886		0.553451	1.04762				0.79356	0.877616		0.680937	0.810201				Isogenic Control	E326K		Isogenic Control	E326K		Isogenic Control	E326K		Isogenic Control	E326K		Isogenic Control	N370S		Isogenic Control	N370S		Isogenic Control	N370S		Isogenic Control	N370S				6.2556	6.01		5.70189	4.69157
	0.680704	0.337924		1.11349	0.586404				0.826671	0.946839		0.645315	0.952704				7	6		158.778	161.003		0.580711	0.997129		2.923	2.748		3	7		787.082	139.359		1.40734	1.52608		4.185	2.512				6.77412	8.32		6.73197	6.37308
	0.705901	0.415925		1.17608	0.461217				1.07963	0.816567		0.953055	2.18292				7	8		161.45	157.499		0.723266	0.556728		2.999	1.427		4	2		504.894	117.818		0.465067	0.694381		5.978	1.474				9.05134	4.51		7.48783	4.49091
	0.626604	0.376208		0.510624	0.74783				1.33436	1.41924		1.13282	1.63585				6	12		154.193	166.61		0.364717	0.503705		2.389	1.507		2	1		613.707	123.598		0.811664	1.24707		4.801	1.817				11.3471	5.73		6.42776	5.20222
	0.853343	0.342061		1.01137	1.20575				1.25331	0.759199		1.07139	1.8651				19	2		154.577	167.33		1.00579	0.312072		4.103	2.614		5	1		473.965	119.224		0.584526	0.418711		6.606	1.53				13.0538	8.07		9.5803	3.87219
	0.402531	0.536456		0.922418	1.36718				1.3639	0.878705		1.08571	0.936603				3	10		151.906	157.437		2.65019	1.43165		1.79	2.043		1	1		254.35	146.599		0.429279	1.0719		2.145	1.568				8.92708	2.83		9.11	3.97574
	0.694285	0.301518		1.06737	0.91255				0.89016	1.38226		0.824386	1.51882				6	10		153.716	162.741		2.10444	0.815903		3.662	2.011		8	1		373.826	102.074		0.42441	0.338855		2.928	1.241				7.32634	8.58		11.29	4.85
	0.743303	0.496287		0.685225	1.49895				1.53145	0.622488		1.35837	1.54173				5	12		149.353	166.567		0.381105	0.728511		3.04	3.18		6	10		411.184	131.709		0.868633	1.00272		4.226	2.933				23.5431	7.03		14.18	7.69
	0.680454	0.390201		1.8053	0.774185				1.80297	0.800058		0.814304	1.49141				10	10		154.726	159.79		0.485157	0.684322		3.121	4.024		2	3		253.761	115.336		0.591056	1.68261		3.057	4.138				23.569	7.64		16.84
	0.890302	0.394906		1.37045	0.640595				1.30671	1.26422		1.27719	1.08367				9	10		150.441	154.857		0.472924	6.03343		2.298	1.234		1	1		436.913	121.89		0.747177	0.597944		3.528	2.838				11.2691	11.83
	0.555094	1.2279		0.784055	0.663142				1.53298	0.744809		0.398555	1.62246				11	1		156.762	155.296		1.6484	0.808287		4.468	1.336		10	7		464.788	148.916		1.48996	1.14711		3.303	2.641				8.33177	4.59
	0.614344	1.4175		0.752623	0.740712				1.32442	0.561696		1.7133	1.3673				8	9		155.112	156.189		0.513609	5.60595		5.141	1.206		5	10		344.916	157.286		0.667613	0.621279		3.564	4.758				10.0328	8.26
	0.72076	1.18295		0.815728	0.602427				1.53014	1.55047		1.1055	1.47043				19	26		150.514	155.356		0.760992	2.01119		1.558	1.05		3	14		520.938	105.985		0.674883	0.774529		3.353	4.072				8.15028	8.35
	0.842131	1.13098		1.21476	0.606463				0.980031	1.54659		0.430622	1.00317				12	15		153.09	156.105		0.359598	0.429952		3.147	3.005		3	10		320.842	130.894		0.39394	2.88229		1.841	1.861				15.6554	15.6
	0.726121	1.23351		0.800779	0.625616				0.996112	1.62801		1.21287	1.17328				8	15		157.436	156.524		0.402821	0.741269		1.911	1.157		3	7		457.717	124.273		0.316283	1.05462		3.599	1.758				7.99493
	0.635912	1.32738		0.825476	0.604602				0.731924	1.62589		1.27357	0.681385				10	2		155.027	161.602		1.26719	0.474938		4.491	1.488		2	3		194.687	133.001		0.651301	0.678899		2.651	4.365				14.14
	0.657323	1.4573		1.32236	0.654677				0.686941	1.4395		0.488663	0.482187				14	5		174.531	153.63		0.199187	1.25366		6.474	1.881		2	1		235.151	84.4444		1.04605	0.500093		5.93	1.748				6.14
	0.339872	1.43764		0.744476	0.672333				0.755279	1.87364		0.574897	0.781222				18	10		150.862	157.482		1.2622	0.388113		2.16	1.596		2	1		70.4866	87.9		0.591168	0.601018		4.067	4.221				19.2
	0.743482	1.39995		0.657225	0.608672				0.855357	0.943236		1.74129	0.652458				13	8		153.775	153.747		0.428	0.854154		1.546	1.962		6	4		157.723	105.917		0.460423	0.298736		3.119	2.079				23.02
	0.897644	1.60381		0.789427	0.576528				1.35953	2.32522		1.14686	0.658518				16	5		153.105	163.872		0.254937	0.63728		3.412	2.107		3	2		138.279	159.337		0.565791	0.776616		4.716	4.137				12.72
	0.420481	1.75567		1.33771	0.639333				0.727996	1.0552		1.0704	1.22425				5	5		154.124	157.617		1.27527	0.456495		5.182	3.903		4	4		143.493	139.441		0.415278	0.773654		1.719	2.943				18.05
	0.492618	1.88838		1.24603	0.71751				1.58396	1.51479		0.739175	1.17495				15	9		167.18	160.198		0.757551	0.282508		6.268	1.626		6	4		133.857	263.452		0.366902	1.16613		2.185	3.735
	0.55601	1.56349		0.976021	0.766638				1.25704	0.91775		0.926332	0.963149					15		161.636	168.711		1.27267	0.377328		2.1	1.713		4	12		254.81	289.019		0.472876	0.578625		2.704	2.327
	0.720408	1.56559		0.844137	0.644587				1.27294	0.792875		0.884503						21		164.151	158.597		1.63863	0.442982		1.246	1.971		13	9		115.231	196.729		0.495067	0.42468		3.686	2.462
	0.494231	1.16595		0.897854	0.59958				0.623861	1.65476		0.636957						12		153.619	167.601		0.751445	0.337356		3.152	2.966		7	6		220.991	173.778		0.863495	0.619955		6.031	3.637
	0.684729	1.45844		1.0721	0.652126				0.840184	1.27198		0.969728						7		159.27	160.659		0.401038	0.331565		1.527	1.581		2	3		103.751	145.318		0.798941	0.865873		7.03	1.732
	0.446787	1.34005		0.760569	0.651084				1.77868	1.01177		0.722584						1		159.447	163.539		0.534864	0.946016		2.897	4.085		5	3		149.959	122.116		0.534221	0.562537		2.937	2.225
	0.792319	1.55243		1.0646	0.635912				0.71108	1.46572		0.87136						6		165.167	155.979		2.46817	0.330977		3.304	1.926		1	4		126.265	146.06		0.375159	0.716415		1.718	1.971
	0.730766	1.64423		1.0317	0.634683				1.07912	0.877398		0.843632						14		166.438	166.148		0.336769	0.593111		2.053	2.488		3	13		234.811	159.375		0.454051	0.29104		1.904	1.422
	0.902306	1.49373		1.13892	0.598445				1.19959	0.84245		0.633035						12		170.853	164.237		3.87464	0.936616		2.624	1.434		5	3		169.041	325.41		0.80942	0.663148		3.477	2.041
	0.525711	0.384845		0.993134	0.592384				0.639542	1.62081		0.747132								167.018	160.285		0.960305	0.220568		2.367	1.89		6	6		152.431	688.617		1.47367	1.11769		7.486	1.509
	1.0067	0.387913		1.49006	0.592904				0.632579	0.912266		0.662233								166.924	163.984		1.67088	0.545481		2.458	3.233		8	22		223.118	252.618		1.14816	0.971151		4.061	3.066
	1.0691	0.335695		1.07734	0.628427				0.484001	2.16586										175.368	158.939		0.717831	1.15213		4.163	3.792		3	9		247.551	237.947		0.975168	0.392167		4.866	1.16
	0.790798	0.4165		1.34735	0.638803				0.334475											162.302	160.135		0.452739	1.11302		5.239	2.682		6	4		104.644	541.904		0.975168	0.73091		4.866	1.906
	0.744526	0.426881		1.11604	0.545552				0.638654											159.133	157.335		2.54121	0.233724		3.507	1.612		7	3		188.658	324.169		1.82147	0.400065		2.927	2.03
	0.594935	0.552309		0.960316	0.593844				0.516583											170.844	165.092		1.14915	1.03832		1.549	1.397			5		119.792	137.276		0.866142	5.33547		1.966	3.227
	0.841476	0.452331		1.05496	0.622873				0.793245											175.479	165.412		1.80898	3.66312		3.324	1.343			2		182.464	105.455		0.318796	1.14951		1.619	3.086
	0.871052	0.53628		1.0458	0.77561				0.823773											163.842	158.246		0.930237	2.37171		2.401	1.171			2		105.355	200.853		2.33068	1.95588		7.365	2.916
	0.810619	0.584569		0.568305	0.754458				0.63938											163.889	167.828		0.182799	0.559078		3.498	2.138			4		111.339	261.874		1.09447	3.54075		3.054	3.054
	0.691183	0.363716		1.05421	0.564074				0.370484											165.439	166.902		0.679769	0.485849		2.799	2.767			2		107.138	184.014		1.17684	0.832778		4.239	2.662
	0.656985	0.380137		0.893449	0.599841				0.983661											170.626	157.659		3.01636	0.584194		2.732	2.544			3		115.368	134.412		0.631847	0.799323		2.206	2.542
	1.00522	0.5222		0.960845	0.604509															163.627	165.907		0.487779	0.540886		2.898	1.554			3		102.157	94.9338		0.793085	0.608983		1.733	3.712
	0.773255	0.507522		0.811473	0.648668															157.578	125.917		2.24747	0.268156		1.51	2.397					89.9649	96.8835		0.772846	0.1469		2.652	1.317
	0.909853	0.439427		0.803565	0.587188															160.347	122.456		2.45	0.222183		3.001	1.634					98.2237	132.135		2.24562	0.314645		1.639	1.711
	0.869953	0.36132		0.789405	0.614427															161.846	124.667		0.943561	0.872913		1.985	3.002					145.704	144.933		1.25068	0.768785		3.149	2.462
	0.822652	0.470796		0.694244	0.591764															158.721	123.857		0.375251	0.652009		1.796	1.452					117.433	123.668		0.262006	1.74317		2.727	1.945
	0.796	0.397174		0.721175	0.540075															172.504	128.847		0.998115	0.570366		1.613	1.243					126.242	101.405		0.352228	4.33432		1.53	1.074
	0.688536	0.337008		1.17626	0.639317															176.791	128.666		0.231982	4.67124		2.829	2.638					114.953	100.972		1.17489	0.95899		3.951	2.208
	0.905453	0.585629		1.10988	0.613643															161.509	126.116		0.670516	0.698402		2.815	1.685					112.059	106.084		1.25272	0.986095		4.06	2.656
	0.740503	0.475084		1.02632	0.593542															168.393	126.175		0.189682	0.471035		2.349	1.25					134.331	159.209		1.18099	0.55805		2.868	2.833
	0.809934	0.433968		1.05934	0.576893															168.567	131.594		0.652974	0.280032		2.521	1.247					121.743	102.872		0.360979	0.989617		2.321	2.372
	0.443808	0.398715		1.00759	0.577443															164.343	118.551		0.461803	0.344259		4.738	3.39					183.005	94.1725		0.895379	0.58935		1.844	2.347
	0.530638	0.448707		1.17965	0.585111															169.804	109.74		0.849161	2.47511		2.243	2.331					127.83	95.8821		0.738606	0.925378		2.671	1.287
	0.690008	0.374717		1.11338	0.621685															165.314	164.402		1.51372	0.46302		3.244	1.545					174.542	114.935		0.549703	0.563569		4.397	4.465
	1.09963	0.350169		0.999132	0.589065															163.983	164.5		1.68949	0.265722		2.624	1.167					149.511	198.319		1.03838	1.69125		4.462	2.035
	1.55815	0.381808		1.23227	0.588031															168.156	172.166		0.817477	2.12796		1.678	1.891					154.891	110.032		1.05538	1.10143		4.956	1.059
	1.23213	0.276241		1.08666	0.678321															169.223	166.968		1.02149	1.37668		1.545	4.449					111.094	92.9944		0.720118	0.859232		4.521	1.491
	0.926805	0.333722		1.0505	0.628427															171.167	167.232		0.796243	0.441891		3.625	2.046					112.064	128.987		1.38641	0.789697		4.872	2.644
	1.1813	0.372901		1.00009	0.681539															171.338	164.031		0.460586	0.545712		3.956	2.514					167.937	153.646		2.12652	0.561146		3.773	1.771
	1.56544	0.562815		0.799776	0.730609															171.077	161.485		1.0221	0.218155		2.804	1.246					795.076	128.437		0.758957	3.69633		4.606	1.647
	1.54969	0.86043		1.10247	0.796251															166.278	167.47		2.0583	0.385763		3.742	1.787					412.016	118.589		0.570727	1.33931		1.864	1.629
	1.23095	1.36434		1.07335	0.720788															152.967	164.445		1.33788	0.255923		3.162	1.954					639.336	175.961		1.25501	1.18853		4.17	2.416
	1.16744	0.258217		1.02563	0.684671															156.008	164.964		0.735226	0.10699		2.296	1.074					520.402	128.429		1.04197	0.977681		3.154	3.325
	1.28853	0.179598		0.803888	0.665229															161.741	165.53		2.21453	0.441324		2.427	1.268					59.463	122.075		0.317966	0.676431		1.099	3.079
	1.2701	0.257942		1.00947	0.768556															157.378	175.166		2.01411	0.558658		1.414	1.991					60.9952	128.864		0.239411	1.45303		1.822	2.51
	1.17761	0.413268		1.18858	0.751097															153.446	141.066		1.90521	0.284774		2.736	2.19					72.5679	174.147		0.333829	1.09994		1.439	3.001
	1.35826	1.00908		1.12203	0.655768															151.241	129.71		0.663403	0.232654		2.57	1.311					242.22	141.981		0.644031	1.43007		1.597	1.367
	1.40382	1.66888		0.918062	0.621157															146.918	136.783		1.44995	0.192346		1.444	1.098					131.616	177.484		0.640015	0.285745		4.07	4.729
	1.34507	0.989707		0.921299	0.64475															151.425	136.244		1.17321	2.09709		5.621	1.918					105.994	160.783		1.31788	0.455733		3.367	4.901
	1.51217	1.42852		1.1742	0.692253															152.684	132.72		1.02493	1.12474		4.997	1.939					684.584	194.933		0.662834	1.16943		2.29	3.256
	1.65704	0.722927		1.11024	0.742856															152.289	133.2		0.797921	6.23123		3.557	2.541					695.858	173.756		0.47144	0.556299		1.938	3.377
	1.49205	0.754284		1.00836	0.685178															167.052	131.804		0.466377	1.6757		3.251	2.37					433.56	152.781		0.703289	0.935542		3.26	2.97
	1.67361	1.45926		1.02489	0.700909															152.304	140.202		5.76493	0.414488		1.416	1.152					292.561	224.351		0.660411	1.94529		1.801	1.462
	1.45338	1.01167		0.867009	0.761242															170.546	138.876		1.82732	0.526912		1.442	3.192					202.112	183.314		0.787723	0.507609		3.442	2.672
	1.89684	0.656278		1.1724	0.699808															158.03	140.273		1.50157	1.66886		4.417	1.041					209.281	372.45		0.475209	0.201155		1.865	4.771
	1.1258	0.698826		0.963181	0.698553															157.475	134.242		2.55394	0.419419		5.981	1.532					328.641	305.153		1.24554	0.356581		1.799	6.494
	1.73495	0.917872			0.772453															152.36	138.99		0.77461	0.293125		4.151	1.39					188.134	200.321		1.4055	2.47643		2.788	6.25
	1.74767	0.785971			0.755452															164.621	136.342		1.01184	0.492584		5.943	2.978					385.321	136.925		0.8825	2.18351		3.955	2.25
	1.52362	1.0023																		170.436	136.623		1.80403	1.87969		3.732	1.24					544.258	168.526		0.586254	1.34871		3.271	1.89
	1.43547	1.12309																		188.148	139.752		3.14005	0.856337		5.446	4.063					404.994	164.343		0.708899	1.83595		3.852	4.746
	1.51217	1.2471																		165.476	153.48		2.49385	1.06041		2.338	1.562					218.944	135.676		0.526121	1.06283		2.442	1.803
	1.65704	1.05443																		168.223	142.174		3.63496	0.769595		2.37	2.054					267.877	220.106		0.713139	3.37666		2.077	3.245
	1.49205	1.24985																		164.127	129.375		3.10278	0.602134		3.351	4.397					97.2519	163.203		0.525605	1.73821		1.491	5.761
	1.67361	0.939893																		180.867	135.556		3.18338	1.81679		3.01	3.859					93.8177	189.219		0.702055	1.11197		2.109	2.883
	1.45338	0.987092																		158.925	127.887		0.923187	0.59928		5.09	2.455					69.2522	297.912		1.01264	1.58933		2.371	3.778
	1.89684	0.833057																		173.692	134.338		1.46877	0.503223		4.656	1.679					90.5278	221.569		0.934443	1.42807		1.554	5.324
	1.1258	1.0413																		175.65	147.896		0.838061	0.331418		2.851	2.231					135.321	206.737		0.571557	2.41653		1.256	5.264
	1.73495	1.20045																		173.146	142.644		1.09954	0.24262		2.929	1.19					96.9815	201.144		1.49929	1.5316		4.633	1.474
	1.74767	1.21442																		167.107	137.741		1.97456	0.450284		3.586	1.099					100.204	158.552		0.436661	1.65389		1.942	2.745
	1.52362	1.15202																		167.88	157.418		2.22721	0.318304		1.358	4.432					116.654	160.795		0.898969	1.12696		2.81	3.152
	1.43547	0.959541																		179.444	143.604		1.84566	0.1085		1.434	3.209					109.401	132.659		0.535028	0.47871		1.658	4.861
	1.09963	0.778515																		174.975	145.03		1.11803	0.111962		2.256	3.268					102.115	143.245		0.171649	1.52016		1.222	5.892
	0.96936	0.561547																		179.738	143.218		0.890727	0.611723		2.225	1.46					143.008	142.874		1.12557	2.35211		2.771	2.358
	1.04262	0.623552																		165.975	148.695		0.781534	4.12146		2.665	3.117					118.77	153.834		0.310359	0.747379		1.431	2.767
	1.14841	0.527213																		170.365	154.871		0.604988	1.07139		3.142	1.319					79.1338	189.297		1.26975	1.32504		2.63	2.032
	1.55815	0.624928																		171.302	145.193		0.258294	0.349295		2.462	3.45					98.0769	163.286		0.875454	0.639297		2.692	1.931
	1.23213	1.21784																		164.567	141.521		0.529661	0.514973		2.702	1.344					83.5111	149.883		0.428023	0.976245		1.982	1.86
	0.926805	0.469947																		167.985	145.33		0.913661	0.342455		1.229	2.567					134.358	158.934		1.01349	0.711524		2.514	1.356
	1.1813	0.493546																		168.932	138.609		0.76542	7.93249		4.241	2.729					70.0533	171.533		0.429459	0.443841		2.095	1.155
	1.56544	0.794097																		159.316	141.144		1.33671	3.82448		1.473	1.245					171.75	139.429		1.15922	0.347628		4.579	3.338
	1.54969	0.89452																		169.289	148.059		0.658787	3.45443		3.212	1.727					116.588	132.806		0.487752	0.543757		2.587	1.439
	1.19066	0.416528																		162.289	150.458		0.606288	0.456306		2.49	1.456					142.819	141.701		1.2562	0.472876		2.564	2.827
	1.01436	0.960682																		162.271	146.234		0.291803	0.42265		1.383	2.93					188.151	184.957		1.22124	1.06925		4.535	1.729
	1.23095	0.845346																		173.915	147.895		1.21344	3.09747		1.907	3.48					177.77	158.345		1.28151	0.81568		2.558	1.538
	1.16744	0.520649																		171.554	149.354		0.357373	0.8013		3.302	2.796					149.358	179.404		1.65005	0.860892		3.651	5.218
	0.967404	0.600226																		184.914	137.668		1.00021	0.702472		2.735	3.871					179.658	164.13		1.16564	0.489457		2.354	1.984
	1.28853	0.36132																		177.081	151.613		0.35729	0.524142		1.424	2.385					172.187	140.151		0.929731	0.436504		3.547	2.332
	0.942866	0.470796																		170.29	143.405		0.59414	0.51065		3.715	1.403					184.616	143.78		1.53138	2.318		3.718	1.295
	1.2701	0.397174																		177.703	152.069		0.449927	0.262491		6.431	2.027					103.694	139.59		0.547347	0.925782		2.151	3.041
	1.1597	0.337008																		168.895	147.712		0.481191	0.282109		1.603	3.307					179.328	202.388		0.325258	0.334076		3.693	3.163
	1.04864	0.585629																		168.683	142.152		0.270338	0.207139		2.557	2.932					86.5053	188.937		0.780206	0.673604		1.278	2.738
	0.949297	0.475084																		163.198	146.573		0.603687	1.37379		1.617	3.948					116.977	162.498		2.45204	0.330441		1.369	4.415
	1.17761	0.433968																		170.583	156.22		0.96255	0.881537		1.551	1.506					129.436	161.044		2.45808	2.25093		3.663	4.901
	1.35826	0.398715																		178.008	143.937		0.875095	1.18473		1.59	2.127					91.9649	167.88		0.715585	0.607054		4.132	2.26
	1.40382																			170.56	145.71		0.803461	0.359556		2.703	2.154					206.712	199.606		2.01695	0.480235			4.415
	1.34507																			174.989	139.502		0.60931	0.292475		5.837	3.002					168.766	160.039		0.85793	1.1432		5.54	4.901
	0.629502																			171.251	137.495		0.321934	0.798908		4.096	3.338					161.978	165.11		0.90386	0.918939		4.787	2.26
	0.692399																			176.096	133.234		1.59952	1.28872		2.16	1.31					200.253	236.94		0.516001	1.16916		6.073	6.242
	0.645204																			167.262	140.885		0.238718	0.191885		1.863	1.6					192.418	159.427		0.958249	0.576426		3.838	1.423
	0.739156																			180.525	136.979		0.651778	0.251139		1.405	2.44					203.904	159.869		0.776324	0.918939		4.588	1.865
	0.81512																			171.509	147.173		0.99417	1.35744		1.383	1.401					171.122	128.253		1.31674	1.16916		1.862	1.389
	0.825145																			170.381	138.116		1.35278	2.15759		1.437	2.424					167.378	141.073		1.16281	0.576426		4.627	4.611
	0.658671																			171.757	156.902		0.140646	0.354499		3.83	1.144					195.015	159.979		0.446175	1.71128		2.943	2.193
	0.883569																			169.877	161.181		1.13685	0.338804		3.187	2.326					457.182	153.501		0.53081	0.423019		2.113	6.102
	0.749965																			172.676	154.307		0.843244	0.18452		1.71	3.981					164.92	144		1.74566	0.413999		3.654	1.211
	0.564796																			178.169	140.978		0.306596	7.95783		3.133	1.131					156.686	138.138		0.514251	0.675197		4.204	1.375
	0.821429																			174.547	145.972		0.740471	4.89895		1.532	2.314					131.331	139.01		0.837265	1.59144		2.802	1.641
	0.767255																			176.613	134.083		0.720538	2.52801		1.625	1.354					127.544	188.605		0.533076	0.380298		1.991	4.513
	0.711946																			175.918	134.24		0.429826	4.47632		3.379	3.224					127.179	210.532		0.946986	2.21353		6.131	1.402
	0.796285																			166.169	148.802		0.662333	0.656164		2.625	3.929					130.23	144.35		0.279821	0.530788		4.239	1.951
	0.817243																			172.339	138.244		1.28656	0.799558		2.933	1.565					87.9435	160.777		0.809554	0.3227		2.498	1.555
	0.768584																			176.437	145.389		0.342056	0.330348		2.798	1.74					126.437	145.815		1.76857	0.319626		3.448	1.713
	0.65297																			169.426	137.397		0.320046	0.337818		2.78	1.98					143.883	161.816		0.723506	1.45078		2.666	1.559
	0.806588																			171.038	143.271		0.917689	1.89992		3.361	1.504					138.585	208.92		1.61606	0.391786		4.638	2.816
	0.807031																			174.905	151.216		0.383748	0.490381		1.829	1.255					103.395	143.066		1.575	0.461881		2.866	3.522
	0.645061																			173.637	129.086		0.55144	1.25127		1.901	1.823					156.127	150.4		0.876935	0.233151		2.877	3.484
	0.75																			171.596	128.8		0.357122	0.772071		2.281	2.277					124.245	163.958		1.38847	0.380702		8.095	5.292
	0.440307																			167.708	131.268		0.666634	0.092533		3.286	2.575					155.476	121.237		1.94367	0.435337		4.556	3.739
	0.754975																			166.483	134.058		0.404521	0.168573		2.01	4.342					140.2	160.49		0.958451	0.542253		3.432	4.083
																				165.339	118.349		0.248999	0.118593		2.916	3.07					146.384	133.403		1.0682	0.578423		7.805	2.643
																				170.096	125.408		1.11895	0.651632		2.245	3.419					114.457	164.877		1.36137	0.333403		5.27	1.687
																				141.529	131.501		0.34556	0.296629		2.342	4.066					144.071	179.609		0.52713	1.0839		2.724	4.442
																				146.319	123.454		1.13517	2.95794		1.226	1.793					96.2168	141.279		1.32957	1.11635		2.915	2.581
																				140.061	125.753		1.09044	2.08448		3.386	2.339					177.357	190.557		1.16759	0.755973		3.03	2.466
																				152.031	129.968		1.14113	0.696723		2.364	2.498					138.77	222.838			0.821581		3.183	4.305
																				140.791	126.681		0.429553	0.420195		1.357	3.269					165.571	166.842			1.50946		3.432	3.16
																				145.386	128.87		0.916514	0.652324		1.045	1.331					161.792	214.993			1.04475		3.463	2.278
																				151.602	122.006		0.29195	0.473197		2.979	1.566					107.433	149.66			1.64473		1.717	2.559
																				146.292	121.844		1.11228	0.723245		2.826	3.647					85.6126	139.012			0.86336		1.846	1.095
																				150.737	121.814		1.76169	0.416439		3.379	1.765					112.51	153.828			0.236023		3.312	2.862
																				141.911	119.178		1.06977	0.808182		2.487	2.252					193.727	167.3			0.771096		3.457	3.65
																				143.65	161.161		0.436351	0.799474		2.416	3.083					110.935	146.917			0.311683		1.521	2.266
																				139.22	159.59		1.21843	0.926313		1.08	1.439						208.207			0.339079			3.948
																				140.469	155.165		0.703752	0.457649		2.876	1.068						217.323			0.409893			1.567
																				143.779	159.197		0.604421	1.84339		4.013	1.277						262.249			2.18602			2.768
																				143.506	163.402		0.563002	0.520575		2.642	1.694						208.444			0.734904			3.772
																				170.888	150.774		0.931685	0.544327		2.679	1.343						284.775			0.932558			2.347
																				170.453	188.792		0.266058	4.20881		4.149	1.859						246.402			1.21938			1.626
																				144.638	155.328		0.8735	3.07485		2.146	1.18						172.291			1.57468			1.2
																				148.681	162.245		1.63447	0.734995		2.621	1.656						176.827			0.448935			1.058
																				154.787	168.384		1.207	1.73311		2.238	1.558						170.154			1.86925			4.709
																				154.782	165.489		1.32043	1.20263		1.678	1.629						151.633			0.74462			1.782
																				150.531	172.976		0.578571	0.385532		2.554	1.328						200.47			0.407156			2.701
																				149.514	165.491		1.21757	0.066787		3.013	2.462						212.01			0.259358			3.058
																				153.021	160.156		2.66647	0.14052		1.763	1.869						133.795			0.276904			1.28
																				147.72	162.777		0.301203	0.090581		2.856	4.116						167.322			0.456496			2.416
																				148.472	157.514		1.10286	0.080174		1.469	1.387						157.764			2.41051			2.088
																				138.799	158.32		1.39324	0.279466		2.386	1.716						155.781			0.214595			2.36
																				140.437	166.403		0.897462	0.140981		2.664	2.266						172.059			0.885125			3.297
																				144.938	155.319		0.579494	0.22082		2.907	1.508						180.995			1.74964			3.294
																				154.098	157.857		1.37309	0.286012		3.835	2.809						154.136			1.4349			1.572
																				150.117	162.171		1.34752	0.098051		3.393	2.688						188.853			0.763243			2.083
																				153.239	158.67		2.81199	1.20802		1.945	2.55						209.34			0.597832			1.13
																				148.74	155.701		1.35452	0.133218		4.271	1.347						204.556			1.55397			1.468
																				145.331	150.009		1.95827	0.315283		2.812	1.846						202.604			1.2639			1.375
																				145.126	147.189		0.924697	0.161775		1.811	2.295						272.841			0.531865			1.57
																				151.596	135.843		0.582683	0.294972		2.771	1.451						203.039			2.07343			1.387
																					141.189		0.874633	0.305148		1.293	4.299						361.138			0.855081			5.369
																					148.018		1.27017	0.095827		2.473	3.007						265.308			0.502224			1.116
																					153.494		0.738373	0.704885		6.093	2.353						170.605			0.751261			2.789
																					140.79		0.930761	0.410123		2.892	1.446						352.739			3.87325			1.274
																					142.768		0.256154	0.453578		4.136	1.383						186.532			1.13908			2.086
																					144.852		0.849391	0.515623		1.961	1.377						147.48			0.314577			1.197
																				116.955	141.513		0.619277	3.01434		4.24	1.286						179.359			1.55839			3.734
																					115.978		0.829815	0.574521		3.301	1.657						169.882			1.31317			3.042
																				138.205	114.363		1.50665	1.6279		4.389	1.283						186.747			0.994711			3.428
																				136.921	118.358		0.757845	1.12701		1.415	1.664						137.793			0.611698			3.105
																				137.627	117.322		0.655828	0.284858		3.354	3.39						473.014			1.08177			3.422
																				137.818	121.672		1.06165	0.583711		1.924	1.338						146.029			0.940928			2.254
																				149.093	124.541		0.579242	0.347365		2.576	2.966						170.532			0.99857			3.84
																				139.717	121.001		0.733023	0.497452		3.015	1.743						150.349			0.576763			1.368
																				139.697	130.057		0.668502	0.341867		2.897	1.731						161.556			0.628414			2.665
																				143.744	122.975		0.646512	0.697185		3.106	1.364						87.7012			4.26672			4.199
																				133.358	139.369		1.33314	0.189807		1.095	1.239						108.615			0.637479			1.864
																				136.061	118.283		0.245558	0.245411		1.688	2.295						151.601			2.09714			5.048
																				140.154	130.509		0.685686	5.53593		4.993	3.64						226.425			1.37914			4.544
																				138.144	123.475		0.344238	2.60235		1.294	2.8						105.676			0.428			1.846
																				137.29	141.849		0.536669	0.709648		2.046	1.457						113.019			0.83823			2.102
																				140.733	166.16		0.916661	0.480666		1.514	1.703						113.222			1.08251			2.215
																				141.511	166.143		0.311317	0.629327		2.472	4.279						196.109			1.90595			1.692
																				137.339	168.029		0.265533	0.239305		2.458	1.634						110.369			1.38095			3.943
																				137.274	172.547		0.306848	0.525275		5.88	3.172						153.856			0.76607			2.066
																				136.814	175.326		0.580249	5.20359		2.051	1.791						160.619			1.2273			4.865
																				156.954	170.149		0.739254	1.42043		6.293	2.203						191.069			1.27718			2.152
																				151.491	164.013		0.346714	0.358255		3.352	4.334						114.16			0.467109			2.404
																				155.002	171.4		0.577144	0.432533		2.498	1.172						127.721			0.921698			1.683
																				153.093	169.568		0.596825	1.28639		1.574	2.526						130.977			0.382182
																				155.762	171.185		0.859274	0.447997		1.592	1.642						106.673			2.49515
																				165.743	132.692		0.390253	1.8094		2.246	2.735						129.198			0.826315
																				166.345	130.569		2.30301	0.400178		1.775	1.442						111.309			1.18169
																				164.857	140.627		1.15145	3.05146		1.8	1.898						181.45			0.739953
																				165.597	125.364		0.274619	1.7513		2.463	1.704						110.964			3.41801
																				161.061	113.324		0.259721	0.565016		1.711	1.229									0.791133
																				160.069	117.254		0.279675	2.79187		1.935	1.391									1.06419
																				157.96	147.534		0.961732	0.635538		1.5	1.322
																				169.134	103.618		0.902666	1.10827		6.466	3.105
																				160.622	109.804		0.426762	2.07183		1.6	1.677
																				160.287	151.668		0.237773	0.90724		3.318	2.293
																				163.677	152.476		0.303679	0.556182		1.531	1.662
																				170.796	142.771		0.315262	2.84514		4.416	1.779
																				163.403	148.083		0.179337	1.17882		4.707	2.399
																				165.844	145.164			0.564869		1.169	2.181
																				164.631	140.761			2.88759		3.898	1.475
																				165.823	143.651			1.55123		2.321	1.319
																					147.321			0.426427		1.311	1.46
																					140.712			0.222037		3.201	1.767
																					143.73			0.363542		5.418	1.747
																					140.025			0.666634		5.953	1.671
																					151.047			0.357122		5.845	1.341
																					142.05			1.05743		5.1	3.414
																					140.622			0.36115		4.7	1.667
																					143.83			0.541516		5.693	4.097
																					144.321			1.3827		2.857	2.821
																					138.937			1.11899		1.797	1.44
																					144.77			0.632747		1.428	1.452
																					145.28			0.225184		2.066	1.518
																					138.269			0.163663		1.879	2.123
																					182.823			0.458929		1.735	1.578
																					187.333			0.224575		3.621	2.218
																					153.206			0.635769		2.874	1.704
																					154.937			0.678531		1.91	1.661
																					153.42			0.462768		1.763	1.797
																					156.484			0.563631		3.289	2.128
																					150.504			0.944421		5.402	2.934
																					147.318			0.385784		2.461	1.211
																					143.315			1.01788		4.161	1.523
																					146.159			0.483289		5.473	1.323
																					145.374			0.278605		4.758	1.802
																					148.095			0.318913		3.221	2.202
																					148.091			0.124825		1.812	1.666
																					162.562			0.622172		1.658	1.728
																					156.335			0.313436		4.134	1.309
																					143.456			0.562498		4.907	1.799
																					149.695			0.418663		1.629	1.559
																					152.518			0.188003		2.982	1.499
																					147.73			0.199858		1.496	3.543
																					151.104			0.454858		3.774	3.552
																					153.804			0.42565		5.212	1.625
																					160.065			0.639923		1.147	2.282
																					149.752			0.18345		3.872	2.781
																					153.18			0.345162		1.971	2.186
																					161.687			0.318787		1.507	2.111
																					162.995			0.157662		4.01	2.294
																					165.371			0.377034		2.505	2.601
																					165.767			0.35815		3.32	1.93
																					170.159			0.443989		4.027	2.579
																					174.191			6.55272		2.763	2.488
																					161.666			0.875305		2.996	2.704
																					165.282			2.00271		3.183	3.336
																					160.195			8.51716		1.363	4.055
																					164.244			8.51716		1.64	3.325
																					156.876					1.94	1.821
																					166.761					1.736	2.473
																					164.043					1.773	3.273
																					159.635					1.864	2.385
																					165.259					3.653	2.098
																					165.658					2.571	1.452
																					173.861					1.733	2.756
																					167.183					3.844	1.074
																					162.795					2.604	1.771
																					164.163					2.766	2.289
																					162.963					1.726	1.327
																					172.786					4.126	1.912
																					162.467					5.159	2.281
																					170.107					1.65	3.377
																					164.471					3.171	1.761
																					166.128					1.563	1.685
																					163.478					2.749	1.833
																					168.536					2.039	1.838
																					164.334					5.558	2.19
																					170.682					2.135	1.927
																					170.443					4.285	1.868
																					173.25					2.337	3.809
																					168.485					3.243	1.601
																					166.956					2.732	1.181
																					166.468					1.078	1.281
																					166.868					2.94	1.318
																					170.475					1.582	2.112
																					172.331					1.524	1.07
																					167.041					2.532	1.337
																					169.796					3.566	1.719
																					167.427					2.718	1.675
																					167.46					4.853	2.011
																					151.481					1.627	2.497
																					146.736					2.87	2.679
																					137.913					1.484	2.026
																					140.681					3.71	1.622
																					146.758					5.249	1.11
																					145.077					1.146	1.767
																					152.102					3.805	1.691
																					145.097					1.974	1.946
																					145.156					1.515	1.616
																					145.644					4.069	2.114
																					143.854					2.51	2.82
																					146.886					3.332	1.457
																					147.153					3.243	2.043
																					153.614					2.871	1.652
																					147.586					2.967	2.711
																					155.562					3.222	3.045
																					147.531					1.192	1.52
																					145.503					1.647	1.815
																					149.653					1.882	2.351
																					154.874					1.729	3.112
																					152.416					1.801	2.061
																					154.069					1.869	2.705
																					143.487					3.774	1.344
																					145.815					2.546	1.262
																					185.472					1.701	2.324
																					174.808					3.779	1.661
																					182.958					6.181	3.484
																					175.768					2.51	1.496
																					200.809					2.207	2.317
																					184.765					1.687	3.569
																					182.266					4.198	1.394
																					175.971					4.653	1.285
																					176.972					1.649	2.919
																					181.092					3.186	2.677
																					185.224					1.566	2.288
																					186.57					2.719	2.584
																					181.038					2.04	1.814
																					194.993					5.47	2.458
																					182.621					2.132	1.742
																					181.822					3.944	1.51
																					186.138					2.168	1.283
																					190.352					2.678	1.772
																					181.913					2.252	1.772
																					184.117					1.885	1.537
																					186.603					2.417	1.242
																					182.12					1.681	3.05
																					191.368					2.073	1.332
																					191.443					3.131	2.201
																					182.322					3.285	1.331
																					182.339					1.963	2.755
																					195.05					4.916	1.523
																					187.251					4.845	1.617
																					191.261					1.606	1.309
																					185.467					2.949	1.295
																					182.285					1.51	2.171
																					183.161					3.836	3.102
																					185.649					5.213	1.822
																					193.277					1.173	1.433
																					186.485					3.867	2.288
																					196.579					1.971	2.074
																					176.257					1.511	1.582
																					170.853					3.85	1.5
																					182.088					2.498	1.235
																					177.18					3.322	1.889
																					166.503					4.014	1.783
																					175.95					2.762	1.884
																					170.649					2.959	1.492
																					172.946					3.271	2.526
																					171.073					1.362	1.627
																					175.126					1.659	1.319
																					166.713					1.91	3.127
																					168.842					1.759	2.153
																					168.89					1.789	1.301
																					176.17					1.869	1.857
																					169.89					3.654	2.32
																					176.304					2.562	1.322
																					172.666					1.676	1.311
																					169.082					3.69	1.756
																					176.413					6.457	1.511
																					180.596					2.525	2.002
																					171.591					2.757	2.551
																					172.198					1.612	2.332
																					188.013					4.198	1.653
																					166.675					5.173	3.774
																					165.807					1.506	1.681
																					160.266					3.152	2.605
																					174.426					1.59	2.772
																					203.678					2.351	1.994
																					167.507					2.018	1.442
																					168.373					5.561	1.367
																					175.871					2.124	2.753
																					173.491					3.997	1.263
																					173.851					2.229	1.212
																					166.111					2.765	1.899
																					166.372					2.271	1.428
																					172.065					1.862	1.902
																					157.394					2.419	1.102
																					153.848					1.704	1.782
																					142.611					2.149	1.118
																					145.349					3.239	1.283
																					152.092					3.242	1.044
																					171.176					1.996	1.187
																					153.031					4.48	2.916
																					157.45					2.815	1.383
																					180.137					4.099	1.937
																					182.349					3.772	1.34
																					145.287					6.421	1.371
																					163.421					1.249	2.364
																					135.168					2.437	2.593
																					148.018					2.517	2.189
																					147.816					3.37	3.185
																					135.784					1.232	2.966
																					137.591					2.632	1.551
																					135.298					1.393	4.2
																					137.098					1.925	2.477
																					132.371					1.621	1.262
																					136.837					2.901	1.312
																					133.387					3.782	1.058
																					137.422					2.96	3.394
																					139.929					2.443	3.87
																					130.252					3.203	1.433
																					139.569					1.843	3.178
																					137.584					2.35	2.572
																					155.811					1.386	1.084
																					142.072					3.168	3.677
																					137.819					3.039	2.158
																					129.394					3.656	1.84
																					136.797					3.691	1.503
																					141.662					1.304	1.313
																					141.287					1.298	1.665
																					134.955					1.441	2.976
																					137.144					1.576	1.752
																					136.3					1.982	1.466
																					135.016					1.177	2.802
																					142.551					1.915	3.645
																					148.515					2.66	4.235
																					143.146					1.215	3.924
																					135.428					1.536	2.627
																					136.354					1.532	3.513
																					135.276					1.897	2.959
																					134.579					1.127	1.483
																										1.55	1.931
																										2.354	2.204
																										1.544	2.972
																										2.141	1.371
																										1.688	2.447
																										1.591	2.1
																										1.166	1.98
																										1.557	3.058
																										2.078	4.065
																										2.365	1.647
																										2.033	1.516
																										1.544	4.026
																										1.45	1.185
																										3.635	4.426
																										6.256	1.217
																										2.762	1.14
																										1.475	1.615
																										2.652	3.255
																										2.178	1.419
																										5.77	1.355
																										4.398	1.295
																										1.886	2.631
																										1.925	1.989
																										1.086	1.902
																										2.006	2.355
																										4.138	2.317
																										2.617	1.802
																										1.462	2.198
																										3.147	2.29
																										1.813	2.291
																										1.728	1.459
																										2.742	1.347
																										2.001	1.473
																										2.501	1.168
																										2.542	4.194
																										1.654	1.729
																										2.025	3.894
																										1.72	1.195
																										1.495	1.224
																										2.435	1.535
																										2.726	1.239
																										3.426	3.036
																										2.879	2.029
																										2.204	1.229
																										1.429	2.125
																										2.529	1.136
																										1.234	2.304
																										1.527	1.102
																										1.885	2.415
																										2.942	3.328
																										2.694	1.757
																										1.644	1.901
																										3.932	4.085
																										2.649	3.433
																										1.77	2.37
																										1.768	1.959
																										1.307	1.604
																										2.327	1.415
																										2.034	2.012
																										2.606	1.148
																										1.95	1.814
																										2.803	4.011
																										3.128	2.557
																										1.666	2.942
																										3.444	3.005
																										2.654	1.672
																										4.32	1.553
																										1.123	3.754
																										2.912	1.2
																										1.896	1.707
																										2.682	2.619
																										2.729	2.263
																										2.021	1.133
																										2.316	2.315
																										3.143	1.492
																										3.927	1.169
																										4.435	3.058
																										2.529	1.416
																										2.059	1.669
																										3.787	4.292
																										1.718	1.734
																										2.059	3.02
																										1.792	1.634
																										1.575	2.895
																										3.838	1.474
																										2.018	1.464
																										1.749	1.741
																										4.553	1.733
																										4.848	3.132
																										3.323	1.305
																										2.238	2.614
																										3.491	1.368
																										3.048	1.899
																										2.134	1.462
																										1.123	2.567
																										2.758	1.603
																										1.234	3.057
																										1.247	1.468
																										6.152	1.365
																										2.802	1.253
																										4.574	2.176
																										3.877	2.971
																										1.869	1.105
																										1.198	1.823
																										4.355	1.478
																										3.753	1.471
																										1.745	1.805
																										1.325	2.963
																										1.802	1.663
																										3.11	2.516
																										1.25	2.064
																										2.824	1.169
																										2.898	1.442
																										2.615	2.273
																										1.61	1.788
																										3.024	1.201
																										4.783	1.16
																										1.616	1.527
																										1.906	2.522
																										2.038	1.562
																										1.503	1.122
																										4.447	1.209
																										1.544	1.329
																										3.606	1.557
																										4.01	3.965
																										5.163	3.213
																										1.036	1.393
																										1.56	1.743
																										2.035	2.67
																										1.766	2.146
																										1.698	1.179
																										1.498	3.566
																										3.352	1.981
																										3.084	1.472
																										3.239	1.965
																										1.575	1.117
																										1.368	2.531
																										1.345	1.565
																										2.197	1.28
																										1.188	2.754
																										2.148	2.196
																										4.02	2.503
																										2.878	3.142
																										1.596	3.811
																										5.723	2.873
																										2.755	2.298
																										2.07	1.918
																										1.455	2.375
																										6.335	2.73
																										3.738	2.428
																										3.488	1.674
																										3.628	3.709
																										2.078	1.725
																										3.071	1.247
																										5.154	1.275
																										2.18	1.87
																										2.588	1.972
																										4.394	1.87
																										3.299	4.461
																										2.775	1.273
																										2.305	1.917
																										2.883	1.234
																										1.489	3.099
																										2.658	1.222
																										2.669	1.574
																										1.28	3.324
																										6.46	3.212
																										5.454	2.305
																										3.598	1.706
																										3.911	2.808
																										1.693	2.245
																										1.628	2.123
																										4.083	2.001
																										2.096	1.958
																										4.191	3.278
																										6.105	1.418
																										4.133	4.434
																										6.189	2.37
																										1.526	2.819
																										4.245	1.459
																										1.235	1.542
																										2.308	3.562
																										3.495	1.268
																										3.806	2.991
																										4.479	1.684
																										2.244	2.205
																											1.449
																											2.289
																											1.409
																											1.373
																											2.776
																											1.335
																											2.018
																											1.253
																											1.474
																											1.668
																											1.637
																											1.352
																											2.698
																											1.279
																											1.925
																											1.638
																											1.603
																											1.638
																											1.641
																											1.643
																											4.469
																											1.894
																											2.496
																											1.462
																											4.373
																											1.315
																											1.54
																											2.32
																											2.277
																											1.347
																											1.69
																											2.212
																											1.571
																											2.102
																											1.893
																											1.976
																											1.575
																											2.458
																											4.225
																											1.361
																											1.177
																											1.633
																											1.238
																											1.469
																											2.339
																											1.432
																											1.446
																											2.16
																											1.368
																											2.317
																											3.111
																											2.097
																											2.28
																											2.093
																											1.859
																											1.436
																											2.188
[truncated: 2 more columns]

## Sheet: Figure 3
mito-Keima								Autophagy markers - Western Blotting
	Isogenic Control	E326K		Isogenic Control	N370S				pMTOR/MTOR			LAMP1			LC3II			LC3II/LC3I			P62			ATG5			TOM20				pMTOR/MTOR			LAMP1			LC3II			LC3II/LC3I			P62			ATG5			TOM20
	0.558	0.369		0.892	0.353				Isogenic Control	E326K		Isogenic Control	E326K		Isogenic Control	E326K		Isogenic Control	E326K		Isogenic Control	E326K		Isogenic Control	E326K		Isogenic Control	E326K			Isogenic Control	N370S		Isogenic Control	N370S		Isogenic Control	N370S		Isogenic Control	N370S		Isogenic Control	N370S		Isogenic Control	N370S		Isogenic Control
	0.491	0.6		0.773	0.306				1	1.72953		1	1.69712		1	1.03036		1	0.988319		1	1.00208		1	1.25312		1	1.87341			1	1.06013		1	1.10374		1	1.01124		1	1.2684		1	1.38085		1	1.16096		1
	0.483	0.486		0.723	0.585				1	2.56778		1	1.08478		1	0.962294		1	1.06448		1	1.08051		1	0.999227		1	0.985415			1	1.6399		1	1.12787		1	0.980678		1	1.0029		1	0.929928		1	0.890104		1
	0.816	0.328		0.74	0.633				1	1.50345		1	1.305		1	1.14521		1	1.01541		1	1.03548		1	1.02303		1	1.21552			1	2.49368		1	1.36275		1	0.959547		1	0.993432		1	0.895087		1	0.937541		1
	0.528	0.579		0.914	0.694				1	1.42103		1	1.10268		1	1.0043		1	1.11488		1	1.02394		1	0.982775		1	1.0838			1	1.17376		1	1.33984		1	0.987319		1	0.981829		1	0.866484		1	0.927841		1
	0.453	0.825		1	1				1	1.14379		1	1.00954		1	0.967344		1	1.00523		1	1.21314					1	1.00158			1	2.49368		1	1.20971
	0.316	0.289		1	0.989				1	1.45348		1	1.02437		1	1.14019		1	1.10136		1	1.17725					1	1.07218			1	1.07532		1	1.09922
	0.218	1		0.999	0.373				1	1.25034																					1	1.35148		1	1.67988
	0.993	0.393		0.951	0.487				1	3.6969																					1	1.14649
	0.656	0.43		0.955	0.917				1	3.42216
	0.911	1		0.971	0.331				1	1.0003
	0.624	1		0.937	0.224				1	1.00774
	0.996	0.999		0.996	0.078				1	1.00386
	0.977	0.954		0.995	0.152
	0.427	0.997		0.996	0.414
	0.868	0.305		0.996	0.404
	0.572	0.53		0.996	0.502
	0.659	0.244		0.996	0.757
	0.566	0.279		0.995	0.687
	0.95	0.1		0.997	0.702
	0.982	0.286		0.996	0.387
	0.73	0.092		0.954	0.51
	0.978	0.157		0.996	0.882
	0.72	0.252		0.995	0.548
	0.824	0.11		0.994	0.624
	0.722	0.228		0.996	0.745
	0.996	0.092		0.996	0.715
	0.956	0.109		0.999	0.649
	0.857	0.097		0.997	0.88
	0.218	0.748		0.997	0.881
	0.502	0.459		0.998	0.75
	0.268	0.578		0.997	0.839
	0.826	0.665		0.972	0.796
	0.257	0.715		0.994	0.875
	0.725	0.566		0.974	0.879
	0.629	0.445		0.99	0.785
	0.502	0.296		0.989	0.666
	0.843	0.344		0.994	0.61
	1.282	0.656		0.955	0.428
	1.136	0.337		0.989	0.783
	1.074	0.457		1	0.52
	0.742	0.277		0.998	0.116
	0.975	0.732		0.991	0.26
	0.803	0.204		0.994	0.191
	0.836	0.241		1	0.484
	1.001	0.961		0.96	0.612
	1.048	0.664		0.965	0.445
	0.952	0.704		1	0.405
	0.901	0.768		1	0.463
	0.965	0.77		1	0.549
	0.738	0.785		1	0.874
	0.867	0.811		1	0.747
	1.041	0.812		1	0.659
	0.967	0.818		1
	0.901	0.821		0.458
	0.744	0.827		0.927
	1.051	0.829		0.976
	0.859	0.845		0.833
	0.82	0.849		0.481
	0.728	0.855		0.718
	0.886	0.862		0.863
	0.791	0.863		0.918
	1.265	0.864		0.973
	1.231	0.865		0.65
	1.446	0.868		1
	1.48	0.87		0.975
	1.338	0.871		0.994
	1.122	0.872		0.903
	1.185	0.873		0.977
	1.354	0.875		0.957
	1.069	0.88		0.758
	0.925			0.851
	1.369			0.889
	1.12			0.387
	1.127			0.922
	1.174			0.832
	1.261			0.924
	1.182			0.848
	1.33			0.849
	1.355			0.672
	1.442			0.888
	1.189			0.932
	1.243			0.847
	1.039			0.748
	1.078			0.908
	1.247			0.798
	1.058			0.99
	0.924			0.98
				0.847
				0.926
				0.987
				0.832
				0.827
				0.918
				0.803
				0.843
				0.934
				0.978
				0.877
				0.837
				0.773
				0.812
				0.911
				0.827
				0.985
				0.994
				0.922
				0.978
				1.008
				0.909
				1.018
				0.947
				0.913
				0.823
				0.996
				0.976
				0.989
				1.012
				1.048
				1
				1.007
				1.281
				1.018
				0.919
				0.942
				0.847
				0.915
				0.899
				0.963
				0.958
				0.903
				0.932
				0.887
				0.907
				0.981
				0.916
[truncated: 26 more columns]

## Sheet: Figure 4
V-ATPase Markers - Western Blotting																											Lysosomal Isolation
	LAMP1			ATP6V1A			ATP6V1H			ATP6VoD2			LAMP1			ATP6V1A			ATP6V1H			ATP6VoD2					LAMP1					pMTORC1					ATP6V1A					ATP6V1H					ATP6V0D2
	Isogenic Control	E326K		Isogenic Control	E326K		Isogenic Control	E326K		Isogenic Control	E326K		Isogenic Control	N370S		Isogenic Control	N370S		Isogenic Control	N370S		Isogenic Control	N370S				Untreated Isogenic Control	Untreated GBA1	Rapamycin Control	Rapamycin GBA1		Untreated Isogenic Control	Untreated GBA1	Rapamycin Control	Rapamycin GBA1		Untreated Isogenic Control	Untreated GBA1	Rapamycin Control	Rapamycin GBA1		Untreated Isogenic Control	Untreated GBA1	Rapamycin Control	Rapamycin GBA1		Untreated Isogenic Control	Untreated GBA1	Rapamycin Control
	1	1.14298		1	1.11451		1	0.79182		1	1.02316		1	1.36275		1	1.21424		1	0.419642		1	0.997282				1	1.38523	1.1389	1.14635		1	1.15148	0.927599	0.900131		1	0.733042	0.893909	0.868453		1	0.823367	0.847664	0.872643		1	1.01902	1.0168
	1	1.305		1	1.17331		1	0.744708		1	1.09139		1	1.09922		1	0.980332		1	0.971442		1	1.00142				1	2.46066	1.28152	2.18354		1	2.42018	2.07189	3.19012		1	0.854066	1.14623	2.12992		1	0.74486	1.36806	2.53994		1	0.990609	0.948743
	1	1.62778		1	1.13779		1	0.991445		1	1.07005		1	1.10374		1	0.98593		1	0.964675		1	0.978039				1	1.91263	1.89523	1.76861		1	2.76409	1.03326	1.07053		1	0.871423	1.0144	1.10531		1	0.813422	1.07113	1.16751		1	0.978039	1.00142
	1	1.29987					1	0.910393					1	1.67988		1	0.978989		1	0.933855							1	1.09517	1.00557	1.0801		1	2.02535	1.03488	0.908988		1	0.827715	1.00749	0.946965		1	0.785224	1.0481	1.00427
													1	1.12787		1	0.757779										1	1.24014	0.941997	1.39021							1	0.3786	1.13703	0.897217		1	0.77613	1.11682	0.791145
													1	1.33984													1	1.03009	1.03242	1.01025							1	0.36678	0.949706	0.979666		1	0.832727	0.912207	0.979045
[truncated: 25 more columns]

## Sheet: Figure 5
	Lysosensor Yellow Blue DND160																	TMRM Imaging																		Mitokeima
	Untreated		Rapamycin (200nM; O/N)		Acidic NPs (180μg/mL; O/N)				Untreated		Rapamycin (200nM; O/N)		Acidic NPs (180μg/mL; O/N)					Untreated		Rapamycin (200nM; O/N)		Acidic NPs (180μg/mL; O/N)				Untreated		Rapamycin (200nM; O/N)		Acidic NPs (180μg/mL; O/N)						Untreated		Rapamycin (200nM; O/N)		Acidic NPs (180μg/mL; O/N)				Untreated		Rapamycin (200nM; O/N)		Acidic NPs (180μg/mL; O/N)
	Isogenic Control	E326K	Isogenic Control	E326K	Isogenic Control	E326K			Isogenic Control	N370S	Isogenic Control	N370S	Isogenic Control	N370S				Isogenic Control	E326K	Isogenic Control	E326K	Isogenic Control	E326K			Isogenic Control	N370S	Isogenic Control	N370S	Isogenic Control	N370S					Isogenic Control	E326K	Isogenic Control	E326K	Isogenic Control	E326K			Isogenic Control	N370S	Isogenic Control	N370S	Isogenic Control	N370S
	0.745	0.532	1.068	0.33	1.419	0.606			1.24084	0.289294	0.138	0.661	1.18	0.458				0.768274	0.318886	1.03197	0.910624	0.733165	0.68813			0.553451	1.04762	1.17279	1.58958	0.844924	1.58958					0.558	0.369	0.962	0.715	0.843	1.071			0.892	0.353	0.749	1.192	0.758	0.987
	1.656	0.595	0.268	0.301	1.722	0.765			1.3281	0.890003	0.316	0.412	0.652	0.569				0.680704	0.337924	0.829206	1.02223	0.990701	0.879348			1.11349	0.586404	0.563334	1.75914	0.58068	1.75914					0.491	0.6	0.738	0.732	1.282	1.05			0.773	0.306	0.885	1.165	0.851	0.965
	1.302	0.702	0.355	0.312	1.298	1.278			1.75274	0.282905	0.345	1.014	2.606	0.806				0.705901	0.415925	1.34775	1.14427	1.37169	0.69278			1.17608	0.461217	1.10031	1.81903	0.772055	1.81903					0.483	0.486	0.834	0.961	1.136	1.163			0.723	0.585	0.695	1.241	0.889	0.942
	0.378	0.682	0.781	0.387	1.486	1.25			1.08682	0.906362	0.186	0.359	1.196	0.684				0.626604	0.376208	1.13144	1.04117	0.658821	0.738728			0.510624	0.74783	0.685225	1.40801	0.879941	1.40801					0.816	0.328	0.92	1.065	1.074	1.586			0.74	0.633	0.575	0.968	0.922	0.947
	0.279	0.422	0.385	0.602	2.319	0.581			0.980219	0.985666	1.626	0.219	2.477	0.758				0.853343	0.342061	1.15529	1.35458	1.05146	0.793578			1.01137	1.20575	0.675342	1.16079	0.358627	1.16079					0.528	0.579	0.901	1.185	0.742	1.236			0.914	0.694	0.908	1.538	0.832	0.989
	0.033	0.417	0.764	0.594	1.891	0.802			1.58748	0.433573	0.827	0.595	1.513	0.34				0.402531	0.536456	1.22316	0.889989	0.868194	0.61584			0.922418	1.36718	1.03772	1.58075	0.399046	1.58075					0.453	0.825	0.796	0.986	0.975	1.447			1	1	0.961	1.312	0.924	1.022
	0.417	0.535	0.701	0.441	0.21	0.869			0.252527	0.58374	1.738	0.464	0.595	0.995				0.694285	0.301518	1.28042	1.19613	0.759894	0.569915			1.06737	0.91255	0.757701	1.24359	0.662124	1.24359					0.316	0.289	0.98	1.019	0.803	1.165			1	0.989	0.901	1.05	0.848	1.001
	0.723	0.73	0.605	0.553	0.155	0.261			0.872841	0.133176	1.047	0.264	1.224	0.749				0.743303	0.496287	2.02571	0.947075	0.910625	0.827551			0.685225	1.49895	0.247076	1.43436	0.685964	1.43436					0.218	1	0.825	1.064	0.836	1.36			0.999	0.373	0.91	1.428	0.849	1.016
	1.13	0.484	0.844	0.986	0.216	1.14			1.12982	0.111265	1.885	0.479	0.339	0.854				0.680454	0.390201	1.01762	0.854629	1.10355	0.649631			1.8053	0.774185	0.359084	1.49032	0.821354	1.49032					0.993	0.393	0.975	0.995	1.001	1.28			0.951	0.487	0.716	1.957	0.672	1.022
	0.027	0.613	0.522	0.459	0.247	0.804			1.61721	0.89105	0.302	1.297	0.405	0.706				0.890302	0.394906	1.09735	0.889042	0.960407	0.584055			1.37045	0.640595	2.02932	1.9204	0.945458	1.9204					0.656	0.43	1.007	1.029	1.048	0.967			0.955	0.917	0.727	1.39	0.888	0.997
	0.118	0.213	0.164	0.341	0.455	1.742			0.968794	0.785319	3.583	1.085	0.496	0.795				0.555094	1.2279	1.29939	0.789954	1.00634	0.715769			0.784055	0.663142	1.09702	1.50015	1.33687	1.50015					0.911	1	1.001	1.011	0.952	1.033			0.971	0.331	0.822	1.356	0.932	1.032
	0.076	0.146	0.169	0.483	0.377	2.491			0.826189	0.926083	2.171	0.828	0.552	0.669				0.614344	1.4175	1.43387	0.982811	0.722148	1.04847			0.752623	0.740712	1.16291	1.21205	0.448318	1.21205					0.624	1	0.992	0.962	0.901	1.055			0.937	0.224	0.724	1.009	0.847	1.023
	0.25	0.125	0.856	0.402	0.218	1.789			0.610164	0.436767	4.179	0.987	0.234	1.014				0.72076	1.18295	0.768356	0.906998	1.09513	1.05138			0.815728	0.602427	1.75259	1.35414	0.482396	1.35414					0.996	0.999	1.235	1	0.965	1.296			0.996	0.078	0.771	1.073	0.748	1.003
	0.081	0.211	1.433	0.404	0.205	0.399			0.813964	1.01404	3.369	0.288	1.076	1.101				0.842131	1.13098	0.930042	0.909703	1.11312	0.861265			1.21476	0.606463	1.1662	1.69284	0.847317	1.69284					0.977	0.954	0.963	1.02	0.738	1.262			0.995	0.152	0.876	1.445	0.908	0.956
	0.021	0.988	1.22	0.562	0.171	0.423502			0.76505	0.465481	1.811	0.753	0.488	0.579				0.726121	1.23351	0.946656	0.418626	0.824174	1.08422			0.800779	0.625616	1.89755	1.66766	1.31137	1.66766					0.427	0.997	0.924	0.955	0.867	1.274			0.996	0.414	0.927	0.962	0.798	0.939
	0.14	0.454	0.521	0.32	0.2	0.360487			0.615665	0.823339	1.703	1.272	0.715	0.426				0.635912	1.32738	0.65628	0.471063	1.06619	1.3818			0.825476	0.604602	1.07396	1.94109	1.19569	1.94109					0.868	0.305	0.991	0.958	1.041	1.257			0.996	0.404	0.54	1.032	0.99	0.996
	0.034	0.191	0.886	0.339	0.266	1.01605			0.898418	0.535917	0.844	1.336	0.621	0.28				0.657323	1.4573	0.664385	0.567258	0.794682	0.784525			1.32236	0.654677	1.44951	1.76273	0.978854	1.76273					0.572	0.53	0.908	0.88	0.967	1.253			0.996	0.502	0.999	0.987	0.98	1.023
	0.129	0.059	0.785	0.338	0.313	0.284907			1.45982	0.471278	1.622	0.221	1.262	0.437				0.339872	1.43764	0.529124	0.620143	0.856442	0.517788			0.744476	0.672333	1.22879	1.72262	1.09403	1.72261					0.659	0.244	1.067	0.863	0.901	1.493			0.996	0.757	1	1.574	0.847	1.002
	0.614	0.179	0.892	0.33	0.272	1.0355			0.991724	0.839081	0.64	0.2	1.313	0.233				0.743482	1.39995	0.657369	0.487209	0.805111	0.86358			0.657225	0.608672	0.164718	1.37034	1.48559	1.37034					0.566	0.279	0.992	0.95	0.744	1.354			0.995	0.687	0.998	0.982	0.926	1
	0.58	0.269	1.277	0.419	0.434	0.800393			0.855	0.632199	0.696	0.361	0.757	2.034				0.897644	1.60381	0.639715	0.58575	0.76042	1.7483			0.789427	0.576528	1.70318	1.56452	1.72249	1.56452					0.95	0.1	0.993	1.099	1.051	1.416			0.997	0.702	0.995	1.057	0.987	1
	0.492	0.379	0.625	0.463	0.416	1.17366			0.975	0.575968	0.61	0.393	0.28	2.077				0.420481	1.75567	1.05669	0.465007	0.954891	1.80499			1.33771	0.639333	1.18597	1.57581	1.51489	1.57581					0.982	0.286	0.977	1	0.859	1.196			0.996	0.387	0.982	1.527	0.832	1.022
	0.1	0.132	0.859	0.438	0.302	0.279871			1.229	0.513156	1.506	0.78	0.272	1.815				0.492618	1.88838	1.04961	0.555747	1.05669	2.09789			1.24603	0.71751	1.04102	1.19133	1.4087	1.19133					0.73	0.092	0.993	0.998	0.82	1.238			0.954	0.51	0.998	0.983	0.827	0.968
	0.375	0.388	0.893	1.169	0.192	0.292142			1.457	0.895795	1.165	0.298	0.355	1.558				0.55601	1.56349	1.53403	0.440528	1.04961	1.68598			0.976021	0.766638	0.490858	1.95302	1.2294	1.95302					0.978	0.157	1.073	1.006	0.728	0.913			0.996	0.882	0.957	1.359	0.918	0.994
	0.168	0.288	0.191	1.971	0.24	0.360799			1.79	0.413041	0.669	0.554	0.234	1.817				0.720408	1.56559	1.12595	0.631715	1.53403	1.5017			0.844137	0.644587	1.17938	1.30534	0.82563	1.30534					0.72	0.252	0.967	1.03	0.886	0.984			0.995	0.548	0.986	1.02	0.803	1
	0.561	0.58	0.886	1.814	0.222	0.520818			0.838	0.397721	0.343	0.361	0.282	1.719				0.494231	1.16595	0.974811	0.577127	1.12595	1.63293			0.897854	0.59958	1.95026	1.33986	1.30142	1.33986					0.824	0.11	0.946	1.02	0.791	1.055			0.994	0.624	0.941	1.162	0.843	1
	0.087	0.492	0.339	1.987	0.194	0.458918			1.553	0.430714	0.92	0.48	0.837	2.034				0.684729	1.45844	0.961673	0.524394	0.974811	1.58617			1.0721	0.652126	1.30127	1.25739	1.42436	1.25739					0.722	0.228	1.024	1.066	1.265	1.06			0.996	0.745	0.987	1.042	0.934	0.985
	1.516	0.329	0.964	0.485	0.502	0.412668			1.062	0.400382	1.316	0.318	1.42	1.987				0.446787	1.34005	0.942896	0.602072	0.961673	1.33425			0.760569	0.651084	0.566628	1.506	1.17722	1.506					0.996	0.092	0.997	1.008	1.231	1.057			0.996	0.715	0.996	1.055	0.978	0.998
	0.68	0.861	0.438	1.152	1.112	1.06548			1.861	0.783219	0.935	0.958	1.759	2.908				0.792319	1.55243	0.985659	0.731002	0.942896	2.0061			1.0646	0.635912	1.74601	1.63205	0.957019	1.63205					0.956	0.109	1.091	1.016	1.446	0.831			0.999	0.649	0.998	1.087	0.877	0.944
	0.259	0.474	0.264	0.36	1.343	0.551329			1.089	0.525	3.045	0.28	2.515	2.107				0.730766	1.64423	1.20206	0.67736	0.985659	1.79095			1.0317	0.634683	1.87778	1.61484	0.877515	1.61484					0.857	0.097	1.011	1.251	1.48	0.991			0.997	0.88	0.981	1.055	0.837	1.013
	0.402	0.681	0.617	0.35	2.786	0.463222			1.228	1.021	2.16	0.229	2.506	3.07				0.902306	1.49373	1.27379	0.505185	1.20206	1.72554			1.13892	0.598445	1.47916	1.68855	1.0687	1.68855					0.218	0.748	0.997	1.162	1.338	1.076			0.997	0.881	1	0.988	0.773	1.046
	0.336	0.184	0.151	0.339	1.135				1.278	0.965	0.279	0.517	2	1.261				0.525711	0.384845	1.11502	0.546607	1.27379	1.95673			0.993134	0.592384		2.05816	1.06388	2.05816					0.502		1.009	1.012	1.122	1.021			0.998	0.75	1	1.246	0.812	1.002
	0.503	0.097	0.47	0.421	1.279				1.988	0.611	0.281	0.239	2.415	2.052				1.0067	0.387913	0.992296	0.540455	1.11502	1.6222			1.49006	0.592904		1.28907	1.87247	1.28907					0.268		0.971	1.001	1.185	0.886			0.997	0.839	1	1.002	0.911	1.027
	1.26	0.271	0.396	0.346	1.323				1.116	0.834	0.8	0.205	1.183	1.398				1.0691	0.335695	0.970711	0.421807	0.992296	1.68414			1.07734	0.628427		1.35539	1.56144	1.35539					0.826		0.951	1.129	1.354	1.553			0.972	0.796	0.998	1.036	0.827	1.004
	1.447	0.285	0.424	1.001					1.544	0.679	0.381	0.948	1.879	1.297				0.790798	0.4165		0.724614	0.970711	1.46354			1.34735	0.638803		1.34431	2.06639	1.34431					0.257		0.974	0.978	1.069	1.47			0.994	0.875	0.875	1	0.985	0.996
	0.279	0.076	0.515						1.982	0.869	1.414	1.061	1.629	3.592				0.744526	0.426881		0.542583	0.902434	1.35983			1.11604	0.545552		1.45931	1.20058	1.45931					0.725		0.985	0.982	0.925	0.92			0.974	0.879	0.854	1.093	0.994	1.005
	0.795	0.114	0.135						1.978	1.203	2.505	1.907	1.828	1.575				0.594935	0.552309		0.44486	1.17092	1.45665			0.960316	0.593844		1.52469	1.36834	1.52469					0.629		1.029	1.061	1.369	0.877			0.99	0.785	0.976	1.008	0.922	0.984
	0.897		0.313						1.589	0.924	0.638	0.288	2.031	2.034				0.841476	0.452331		0.691113	1.15447	1.61066			1.05496	0.622873		1.57566	1.46915	1.57566					0.502		1.016	0.972	1.12	1.169			0.989	0.666	0.99	0.971	0.978	0.989
	0.822		0.588						1.602	0.773	1.374	2.45	2.106	2.033				0.871052	0.53628		0.822873	1.31022	1.67817			1.0458	0.77561		1.63806	2.02508	1.63806							1.048	1.071	1.127	1.469			0.994	0.61	0.999	1.045	1.008	1.001
	1.707		0.684						1.982	0.597	0.137	1.755	2.322	2.213				0.810619	0.584569		0.430184	1.10699	2.13272			0.568305	0.754458		1.74604	0.915744	1.74604							0.994	0.971	1.174	0.848			0.955	0.428	0.982	1.038	0.909	1.009
	1.879		0.339						1.937	0.538	0.277	1.694	2.663	1.339				0.691183	0.363716		1.7483	1.1001	1.81207			1.05421	0.564074		1.83918	1.0521	1.83918							1	0.969	1.261	0.849			0.989	0.783	0.998	1.299	1.018	1.003
	1.681		1.991						1.913	0.714	0.064	1.607	2.097	2.034				0.656985	0.380137		1.80499	0.902346	1.79605			0.893449	0.599841		1.55497	1.10234	1.55497							1.045	1.023	1.182	1.493			1	0.52	0.999	1.01	0.947	1.047
	1.687		0.234						1.539	0.57	0.171	0.23	2.38	2.084				1.00522	0.5222		2.09789	0.930421	1.68334			0.960845	0.604509		1.84786	1.31824	1.84786							1.037	0.957	1.33	0.845			0.998	0.116	0.998	1.026	0.913	1.019
	0.906		0.815						1.506	0.796	0.499	0.456	2.561	3.023				0.773255	0.507522		1.68598	0.942881	2.49301			0.811473	0.648668		1.61572	1.70825	1.61572							1.047	0.966	1.355	1.654			0.991	0.26	0.949	1.023	0.823	1.047
	0.637		0.898						1.836	0.501	0.398	2.176	1.987	2.017				0.909853	0.439427		1.5017	0.89865	1.4239			0.803565	0.587188		2.02045	1.55483	2.02045							1.06	0.995	1.442	1.069			0.994	0.191	0.998	1.011	0.996	0.969
	0.17		0.722						1.391	0.444	0.637	1.464	2.802	0.968				0.869953	0.36132		1.63293	1.10598	2.01809			0.789405	0.614427		1.51719	1.43708	1.51719							0.957	1.093	2.117	0.954			1	0.484	0.999	1.029	0.976	1
	1.681		1.409						0.547	0.389	0.134	0.247	2.467	3.185				0.822652	0.470796		1.58617	1.36455	1.57668			0.694244	0.591764		1.74236	1.33761	1.74236							1.018	0.999	1.189	0.992			0.96	0.612	0.849	1.022	0.989	0.917
	1.687		0.596						0.781	0.388	1.338	0.412	2.575	1.82				0.796	0.397174		1.33425	1.23017	1.60585			0.721175	0.540075		2.03833	1.34013	2.03833							1.005	0.864	1.243	1.312			0.965	0.445	0.519	1.011	1.012	1.029
	1.323		0.305						1.86	0.442	0.108	0.431	2.19	1.743				0.688536	0.337008		2.0061	0.83577	1.81855			1.17626	0.639317		1.50673	1.81146	1.50673							0.981	0.98	1.039	1.146			1	0.405	0.97	0.999	1.048	0.997
	0.906		0.597						1.918	0.968	0.944	1.067	2.4	0.499				0.905453	0.585629		1.79095	1.09735	1.65823			1.10988	0.613643		1.41464	1.51033	1.41464							0.935	0.818	1.078	0.815			1	0.463	0.866	0.984	1	1.003
	0.637		1.783						1.487	0.279	2.389	0.705	2.468	1.117				0.740503	0.475084		1.72554	1.70627	1.42603			1.02632	0.593542		1.63914	1.43818	1.63914							0.973	0.955	1.247	0.927			1	0.549	0.998	1.095	1.007	0.947
	0.17		0.35						1.752	0.317	1.138	1.047	1.721	1.126				0.809934	0.433968		1.95673	1.46148	1.6935			1.05934	0.576893		1.56354	1.36158	1.56355							1.014	1.094	1.058	0.911			1	0.874	0.999	1.008	1.018	0.999
			0.537							0.406	0.58	0.565	2.912	1.497				0.443808	0.398715		1.6222	1.12498	1.58227			1.00759	0.577443		1.4685	1.52254	1.4685							1.027	0.884	0.924	1.01			1	0.747	0.996	1.016	0.919	0.997
			2.545							0.631	0.171	0.102	2.978	1.152				0.530638	0.448707		1.68414	0.98187	1.2939			1.17965	0.585111		1.43464	1.6085	1.43464							0.904	0.873	0.346	1.137			1	0.659	0.998	1.051	0.942	0.995
			0.264							0.671	0.354	0.709	2.941	1.352				0.690008	0.374717		1.46354	0.827744	1.76215			1.11338	0.621685		1.58885	1.27622	1.58885							0.903	0.821	0.041	0.91			1		0.999	1.046	0.847	1.015
			1.742							0.805	0.483	0.975	3.176	2.21				1.09963	0.350169		1.35983	1.11125	1.70432			0.999132	0.589065		1.38915		1.38915							0.855	1.029	0.068	0.831			0.458		0.999	1.216	0.915	1.001
			0.228							0.69	0.319	1.129	2.984	2.931				1.55815	0.381808		1.45665	1.12058	1.43646			1.23227	0.588031		1.62699		1.62699							0.971	0.875	0.022	0.821			0.927		0.999	1.045	0.899	1.023
			1.115							1.095	0.561	1.593	3.744	1.225				1.23213	0.276241		1.61066	0.974264	1.68194			1.08666	0.678321		1.41031		1.41031							0.896	0.964	0.295	1.021			0.976		0.983	0.938	0.963	0.993
			0.816							0.656	0.336	1.451	3.368	1.621				0.926805	0.333722		1.67817	1.55875	1.73796			1.0505	0.628427		1.76229		1.76229							0.999	0.986	0.169	0.836			0.833		0.991	1.211	0.958	0.992
			0.39							0.693	0.141	0.467	3.437	1.942				1.1813	0.372901		2.13272	1.17502	1.64399			1.00009	0.681539		1.58		1.58							1.004	0.97	0.385	1.016			0.481		0.996	0.885	0.903	0.996
			0.728							0.525	0.163	0.3	2.777	1.782				1.56544	0.562815		1.81207	1.1162	1.55894			0.799776	0.730609		1.30617		1.30617								0.827	0.205	1.008			0.718		0.789	0.998	0.932	1.001
			0.671							0.275	0.414	0.798		1.898				1.54969	0.86043		1.79605	1.10655	1.40655			1.10247	0.796251		1.99931		1.99931								0.989	0.541	0.954			0.863		0.922	1.112	0.887	0.999
			0.749							0.456	0.131	1.269		1.286				1.23095	1.36434		1.68334	1.54814	1.62835			1.07335	0.720788		1.38574		1.38574								0.983	0.23	1.061			0.918		1	1.019	0.907	1.253
			0.228							0.396	0.233	0.74		1.514				1.16744	0.258217		2.49301	0.898095	1.36352			1.02563	0.684671		1.60719		1.60719								0.961	0.272	1.666			0.973		1	0.947	0.981	1.014
			0.481							0.581	0.566	0.562		2.034				1.28853	0.179598		1.4239	1.15007	1.45091			0.803888	0.665229		1.27556		1.27556								0.984	0.617	1.283			0.65		1	1.243	0.916	1.004
			0.181							0.336	0.871	0.503		1.618				1.2701	0.257942		2.01809	1.14592	1.68573			1.00947	0.768556		1.52812		1.52812								0.982	0.654	1.197			1		1	1.334		0.988
			0.176							0.588	0.852	0.26		3.366				1.17761	0.413268		1.57668	2.34182	1.19711			1.18858	0.751097		2.18993		2.18993								0.98	0.423	1.105			0.975		1	1.007		1.008
			0.703								0.175	1.295		1.857				1.35826	1.00908		1.60585	2.08114	1.43771			1.12203	0.655768		1.3467		1.3467								0.952	0.131	0.994			0.994		1	0.985		1.005
			0.529								2.206	1.896		1.978				1.40382	1.66888		1.81855	1.40044	1.55917			0.918062	0.621157		1.82269		1.82269								1.001	0.13	0.966			0.903		0.998	0.9		1.017
			0.709								0.337	1.223		2.831				1.34507	0.989707		1.65823	0.912827	1.72882			0.921299	0.64475		1.38684		1.38684								1.009	0.432	0.924			0.977		1	1.077		1.013
			0.411								0.834	0.206		0.824				1.51217	1.42852		1.42603	1.26047	1.50233			1.1742	0.692253		1.5483		1.5483								0.978	0.096	1.113			0.957		1	1.046		1.006
			0.368								0.335	0.641		1.23				1.65704	0.722927		1.6935	1.936	1.32812			1.11024	0.742856		1.55139		1.55139								0.994	0.041	0.973			0.758		1	1.012		1.003
			0.397								1.034	2.311		2.036				1.49205	0.754284		1.58227	0.766813	1.79048			1.00836	0.685178		1.74356		1.74356								0.957	0.297	1.019			0.851		1	1.251		1.038
			0.383								0.532	0.506		1.513				1.67361	1.45926		1.2939	0.951331	1.4301			1.02489	0.700909		1.66356		1.66356								0.933	0.15	1.027			0.889		1	1.047		1
			0.632								1.113	0.423		1.078				1.45338	1.01167		1.76215	1.15606	1.80245			0.867009	0.761242		1.74433		1.74433								0.903	0.482	1.14			0.387		1	1.035		1.013
			0.493								0.301	0.361		1.66				1.89684	0.656278		1.70432	1.35995	1.59855			1.1724	0.699808		1.434		1.434								0.871	0.587	0.893			0.922		1	1.003		1.022
											0.857	1.175		1.114				1.1258	0.698826		1.43646	1.11675	1.85233			0.963181	0.698553		1.60981		1.60981								0.93	0.475	1.265			0.832		1	1.023		0.994
											1.328	0.226		3.748				1.73495	0.917872		1.68194	1.10319	1.63394				0.772453		2.05383		2.05383								0.949	0.279	1.288			0.924		1	0.98		0.995
											0.556	0.306		1.418				1.74767	0.785971		1.73796	1.14344	1.45817				0.755452		1.36438		1.36438								0.917	0.273	1.529			0.848		0.886	0.96		1.032
											0.227	0.826		2.124				1.52362	1.0023		1.64399		1.82698						1.45818		1.45818								0.92	0.426	1.362			0.849		0.833	0.964		0.973
											0.654	0.952		2.522				1.43547	1.12309		1.55894		2.43126						1.40595		1.40595								0.914	0.432	0.812			0.672		0.768	1.025		1.034
											1.319	0.418		1.961				1.51217	1.2471		1.40655		1.35045						1.65782		1.65782								0.918	0.297	0.84			0.888		0.917	1.095		1.259
											0.833	0.516		1.863				1.65704	1.05443		1.62835		1.69952						1.56825		1.56825								1.231	0.309	1.056			0.932		0.779	1.05		1.253
											0.803	0.346		2.39				1.49205	1.24985		1.36352		1.15731						1.5129		1.5129								1.007	0.331	0.981			0.847		0.693	1.04		1.164
											0.816	1.035						1.67361	0.939893		1.45091		1.38404						1.13796		1.13796								1.056	0.286	1.103			0.748		0.796	1.025		1.395
											0.047	0.367						1.45338	0.987092		1.68573		1.47968						1.25423		1.25423								1.003	0.116	1.15			0.908		0.933	1.058		1.012
											1.894	0.458						1.89684	0.833057		1.19711		1.30092						1.22158		1.22158								0.96	0.358	1.188			0.798		0.904	1.051		1.425
											0.52	0.44						1.1258	1.0413		1.43771		1.26144						1.43663		1.43663								0.936	0.252	1.669			0.99		0.794	1		1.106
											0.289	0.528						1.73495	1.20045		1.55917		1.54219						1.46782		1.46782								0.972	0.142	1.671			0.98		0.825	1.075		1.103
											0.026	0.484						1.74767	1.21442		1.72882		1.36313						1.31797		1.31797								1.237	0.226	1.6			0.847		0.77	0.953		1.21
											0.516	0.369						1.52362	1.15202		1.50233		1.2468						1.11767		1.11767								0.991	0.186	1.036			0.926		0.887	1.087		1.305
											0.383	0.295						1.43547	0.959541		1.32812		1.16872						1.17865		1.17865								1.036	0.018	1.114			0.987		0.634	1.066		1.445
											0.93	1.539						1.09963	0.778515		1.79048		1.58985						1.31653		1.31653								1.057	0.328	1.281			0.832			1.007		1.292
											1.594	0.423						0.96936	0.561547		1.4301		1.74822						1.31277		1.31277								0.958	0.232	1.568			0.827			1.285		1.256
											0.541	0.584						1.04262	0.623552		1.80245		1.83574						1.16778		1.16778								1.018	0.53	1.322			0.918			1.023		0.865
											1.807	0.342						1.14841	0.527213		1.59855		1.89213						1.21034		1.21034								0.964	0.281	0.903			0.803			1.004		1.127
											0.781	0.890003						1.55815	0.624928		1.85233		1.31144						1.53463		1.53463								1	0.542	1.066			0.843			1.365		1.14
											3.103	0.906362						1.23213	1.21784		1.63394		1.63651						1.64927		1.64927								1.016	0.493	0.98			0.934			1.283		1.225
											1.86	0.985666						0.926805	0.469947		1.45817		2.05857						1.473		1.473								1.014	0.627	1.044			0.978			1.001		1.209
											1.918	0.926083						1.1813	0.493546		1.82698		1.67723						1.79397		1.79397								1.037	0.63	1.234			0.877			0.941		1.356
											2.065	1.01404						1.56544	0.794097		2.43126		1.92615						1.77258		1.77258								0.999	0.241	1.304			0.837			0.994		1.308
											2.645	0.823339						1.54969	0.89452		1.35045		1.49415						1.53692		1.53692								1.034	0.58	1.063			0.773			1.002		1.248
											2.248	0.839081						1.19066	0.416528		1.69952		1.50674						1.74915		1.74915								1.054	0.246	1.212			0.812			1.011		1.316
											2.923	0.895795						1.01436	0.960682		1.15731		1.82822						1.40339		1.40339								1.029	0.36	0.904			0.911			0.997		1.393
											1.487	1.021						1.23095	0.845346		1.38404		1.79321						1.76544		1.76544								1.07	0.628	0.693			0.827			0.993		1.497
											1.752	0.965						1.16744	0.520649		1.47968		1.98062						1.60693		1.60693								1.026	0.341	0.853			0.985			0.974		1.143
											3.314	1.203						0.967404	0.600226		1.30092		2.1759						1.55289		1.55289								1.053	0.29	0.803			0.994			1.098		1.329
											1.988	0.924						1.28853	0.36132		1.26144		2.2183						1.40976		1.40975								1.047	0.336	1.043			0.922			1.021		1.14
											1.116	1.095						0.942866	0.470796		1.54219		1.85572						1.54715		1.54715								0.994	0.19	0.953			0.978			0.952		1.527
											1.544	1.225						1.2701	0.397174		1.36313		1.73739						1.53111		1.53111								0.997	0.186	0.915			1.008			1.076		1.246
											1.982	1.621						1.1597	0.337008		1.2468		2.38137						2.70004		2.70004								0.984	0.351	1.131			0.909			1.094		0.993
											1.978	1.942						1.04864	0.585629		1.16872		1.92513						2.32849		2.32849								0.812	0.213	0.832			1.018			1.078		1.051
											1.589	1.782						0.949297	0.475084		1.58985		1.80423						3.01798		3.01798								0.954	0.491	0.771			0.947			0.966		1.127
												1.898						1.17761	0.433968		1.74822		1.51378						1.78053		1.78053								1.045	0.788	0.916			0.913			0.939		1.327
												1.286						1.35826	0.398715		1.83574		1.4125						1.82513		1.82513								0.959	0.667	0.843			0.823			1.045		1.463
												1.514						1.40382			1.89213		1.34248						1.43987		1.43987								0.987	0.944	1.056			0.996			1.005		1.369
												2.034						1.34507			1.31144		1.42063						1.74927		1.74927								0.994	0.369	1.166			0.976			0.978		1.013
												1.618						0.629502			1.63651		1.57442						1.43641		1.43641								0.966	0.32	1.08			0.989			1.001		1.38
																		0.692399			2.05857		1.58053						1.46826		1.46826								0.981	0.432	1.32			1.012			1.054		1.255
																		0.645204			1.67723		1.87843						1.27457		1.27457								0.998	0.641	1.089			1.048			1.038		1.012
																		0.739156			1.92615		2.26431						1.36446		1.36446								0.977	0.597	1.163			1			1.014		0.929
																		0.81512			1.49415		2.3693						1.29781		1.29781								1.017	0.508	1.473			1.007			1.014		1.403
																		0.825145			1.50674		1.83193						1.3674		1.3674								0.998	0.197	1.057			1.281			1.089		1.17
																		0.658671			1.82822		1.2346						1.51274		1.51274								1.029	0.363	0.851			1.018			1.035		1.021
																		0.883569			1.79321		1.16566						1.7402		1.7402								0.948		0.838			0.919			1.207		1.163
																		0.749965			1.98062		1.80411						2.06727		2.06727								0.996		1.175			0.942			1.132		1.135
																		0.564796			2.1759		2.28918						1.99853		1.99853								0.974		0.962			0.847			1.054		0.936
																		0.821429			2.2183		1.87035						1.3815		1.3815								0.971		0.998			0.915			1.005		1.258
																		0.767255			1.85572		1.40628						1.45001		1.45001								1.086		1.144			0.899			1.052		1.116
																		0.711946			1.73739		1.76161						1.91133		1.91133								1.138		1.592			0.963			1.078		1.073
																		0.796285			2.38137		1.88092						1.71107		1.71107								0.98		1.293			0.958			1.016		1.124
																		0.817243			1.92513		1.20019						1.61594		1.61594								1.224		1.421			0.903			1.034		1.044
																		0.768584			1.80423		1.34348						1.22281		1.22281								0.982		1.516			0.932			1.046		1.482
																		0.65297			1.51378		1.16204						2.14861		2.14861								1.091		1.184			0.887			1.112		1.165
																		0.806588			1.4125		1.39305						2.01743		2.01743								0.927		1.507			0.907			1.127		1.057
																		0.807031			1.34248		1.31291						1.44629		1.44629								0.938		0.925			0.981			0.999		0.984
																		0.645061			1.42063		1.67895						1.63759		1.63758								0.942		0.935			0.916			0.996		1.023
																		0.75			1.57442		1.58351						1.61405		1.61405								0.948		1.044						0.988		0.949
																		0.440307			1.58053		1.57836						1.35668		1.35668								0.704		0.976						0.988		1.309
																		0.754975			1.87843		1.62637						1.95492		1.95492								1.127		0.955						1.004		1.256
																					2.26431		1.58454						1.88527		1.88527								0.894		0.807						0.998		0.787
																					2.3693		1.47299						2.05825		2.05825								1.031		0.737						1.024		1.11
																					1.83193		1.15611						1.89721		1.89721								0.971		0.73						1.146		1.174
																					1.2346		1.39208						2.13995		2.13995								0.945		0.897						1.363		1.194
																					1.16566		1.61268						1.71929		1.71929								0.962		0.862						1.208		0.753
																					1.80411		2.13851						2.13462		2.13462								1.136		0.907						1.002		0.722
																					2.28918		1.66275						2.09078		2.09078								0.999		0.973						0.984		0.971
																					1.87035		1.54222						1.81939		1.81939								1.126		0.971						1.037		1.024
																					1.40628		1.43257						1.8927		1.8927								1.232		0.782						0.893		1.024
																					1.76161		1.10283						1.86329		1.86329								0.941		0.91						1.055		1.027
																					1.88092		1.39965						1.87436		1.87436								0.903		0.937						1.03		1.094
																					1.20019		1.30784						1.64829		1.64829								0.862		0.969						0.991		0.953
																					1.34348		1.55619						1.4002		1.4002								0.957		0.961						0.987		1.018
																					1.16204		1.40456						1.95942		1.95942								1.015		1.085						0.986		1.03
																					1.39305		1.60595						1.85273		1.85273								0.996		0.83						1.089		0.963
																					1.31291		1.71399						1.82336		1.82336								0.946		1.08						1.062		1.403
																					1.67895		1.48001						1.5801		1.5801								0.979		0.671						0.989		1.201
																					1.58351		1.64447						1.92647		1.92647								0.979		0.866						1.15		1.196
																					1.57836		1.64447						2.09635		2.09635								0.936		1.173						1.594		1.212
																					1.62637								1.78375		1.78375								0.945		0.854						0.972		1.249
																					1.58454								1.84659		1.84659								0.77		0.984						1.007		0.992
																					1.47299								1.63015		1.63015								0.936		0.867						1.026		1.026
																					1.15611								1.73124		1.73124								0.94		0.896						1.088		1.046
																					1.39208								2.05531		2.05531								0.872		0.801						1.087		1.169
																					1.61268								1.92511		1.92511								0.995		0.982						1.356		1.319
																					2.13851								1.6972		1.6972								0.937		0.875						1.107		1.229
																					1.66275								1.93779		1.93779								1.089		0.713						1.003		1.113
																					1.54222								1.93586		1.93586								1.018		0.722								1.086
																					1.43257								2.13605		2.13605								0.962		0.875								1.217
																					1.10283								1.86072		1.86072								1.063		1.229								1.283
																					1.39965								2.06973		2.06973								0.944		0.989								1.189
																					1.30784								1.71892		1.71892								0.976		0.988								1.195
																					1.55619								1.70128		1.70127								0.915		1.026								1.04
																					1.40456								1.6994		1.6994								0.976		0.999								1.056
																					1.60595								1.62253		1.62253								1.058		0.947								1.031
																					1.71399								1.94547		1.94547								0.945		0.984								1.148
																					1.48001								2.38772		2.38772								0.98		0.935								1.093
																					1.64447								1.88906		1.88906								0.947		0.957								1.023
																													1.25297		1.25297								0.938		0.968								1.065
																													1.83695		1.83695								0.931		0.987								1.148
																													1.32979		1.32979								0.865		1.006
																													1.4301		1.4301								0.926		1.025
																													1.9145		1.9145								1.023		1.123
																													1.63346		1.63346								0.977		1.155
																													1.54691		1.54691								1.041		1.031
																													1.76924		1.76924								0.976		1.036
																													2.02319		2.02319								1.014		1.054
																													1.76718		1.76718								0.91		1.198
																													1.94511		1.94511								0.909		1.413
																													1.4514		1.4514								0.99		0.936
																													1.71378		1.71378								1.044		1.186
																													1.46118		1.46119								0.956		0.955
																													1.66391		1.66391								0.957		1.06
																													1.46982		1.46982								0.917		0.916
																													1.48097		1.48097								0.855		0.833
																													1.99684		1.99684								0.972		0.961
																													1.75239		1.75239								0.942		1.539
																													1.52031		1.52031								0.977		1.4
																													2.08204		2.08204								0.953		1.358
																													1.81848		1.81848								0.785		1.422
																													1.64613		1.64613								1.152		1.279
																													1.72923		1.72923								1.086		1.345
																													1.77372		1.77372								1.241		1.035
																													1.51293		1.51293								1.032		1.281
																													1.77149		1.77149								0.849		1.38
																													1.78168		1.78169								0.768		1.003
																													1.79793		1.79793								0.868		0.96
																													2.03414		2.03414								0.969		1.313
																													1.73801		1.73801								0.992		1.322
																													1.79314		1.79314								0.897		1.137
																													1.60134		1.60134								0.941		0.613
																													1.90451		1.90451								0.811		0.567
																													1.62028		1.62028								0.923		0.622
																													1.97104		1.97104								0.991		0.621
																													1.6344		1.6344								0.903		0.79
																													1.89791		1.89791								0.973		0.63
																													1.39919		1.39919								0.845		0.872
																													1.6073		1.6073								1.016		0.855
																													1.42134		1.42134								1.048		0.913
																													1.51338		1.51338								0.948		0.655
																													1.76524		1.76524								0.973		0.646
																													1.44044		1.44044								1.027		0.895
																													1.60264		1.60264								0.887		0.795
																													1.55376		1.55376								0.994		0.858
																													1.57686		1.57686								0.965		0.919
																													2.08948		2.08948								1.018		0.983
																													2.42193		2.42193								1.081		0.961
																													1.63206		1.63206								0.911		0.984
																																							0.829		0.925
																																							0.87		0.914
																																							0.884		0.867
																																							1.002		1.132
																																							0.95
																																							1.09		1.06
																																							1.11		0.972
																																							0.977		1.325
																																							1.083		1.143
																																							1.055		0.991
																																							0.888		0.716
																																							0.947		1.01
																																							0.973		1.054
																																							0.954		0.912
																																							0.953		1.096
																																							1.009		0.912
																																							1.074		1.304
																																							0.911		0.86
																																							0.923		0.955
																																							0.97		0.986
																																							1.134		0.992
																																							1.059		0.786
																																							1.06		0.956
																																							0.926		0.938
																																							0.987		0.851
																																							0.958		0.653
																																							1.108		0.916
																																							1.045		0.888
																																							0.981		0.924
																																							1.118		0.888
																																							1.094		0.738
																																							1.12		0.811
																																							0.978		0.932
																																							1.176		0.935
																																							1.267		0.919
																																							0.991		1.006
																																							1.194		0.989
																																							0.942		0.959
																																									0.897
																																									0.941
																																									0.943
																																									0.944
																																									0.879
																																									0.742
																																									0.989
																																									1.281
																																									1.181
																																									1.398
																																									0.936
																																									0.873
																																									0.922
																																									0.874
																																									0.944
																																									0.986
																																									0.971
																																									0.986
																																									0.756
																																									0.77
																																									0.808
																																									0.884
																																									0.71
																																									0.821
																																									0.351
																																									0.932
																																									0.983
																																									0.816
																																									0.785
																																									1.101
																																									0.883
																																									1.167

## Sheet: Sup Fig 1
	GBA1 protein expression										Gcase Activity																Lysosensor Yellow Blue DND160																	DQ Red BSA
	Control	E326K 1	E326K 2		Control	N370S 1	N370S 2				Control	E326K 1	E326K 2		Control	N370S 1	N370S 2		CONTROL 1	N370S	CONTROL 2	E326K1	E326K2				CONTROL 1	N370S	CONTROL 2	E326K 1	E326K 2			Control	E326K 1	E326K 2		Control	N370S 1	N370S 2				CONTROL	E326K1	E326K2		CONTROL	N370S 1
	1	2.21427	0.889044		1	1.19317	1.64142				381.579	254.386	263.158		307.018	267.544	263.158		1	0.797866	1	0.777338	0.477217				0.168175	0.099963	0.463224	0.12283	0.154245			0.168705	0.26242	0.134		0.577	0.061794	0.151				1.21361	1.79609	0.817223		0.586506	0.161591
	1	0.926147	0.814085		1	0.998512	1.01104				293.86	263.158	276.316		337.719	263.158	280.702		1	0.6875	1	0.616177	0.510021				0.120157	0.110504	0.102979	0.117752	0.144119			0.169005	0.750735	0.182		1.429	0.192882	0.256				1.39166	2.02871	0.857515		0.622267	0.922205
	1	1.33706	1.20066		1	0.997469	1.32477				320.175	254.386	236.842		289.474	280.702	276.316		1	0.668241	1	0.728664	0.413149				0.13522	0.055863	0.244597	0.075044	0.149946			0.13289	0.181686	0.206		1.201	0.023664	0.341				1.17399	2.08558	0.789854		0.786128	0.631567
	1	1.00083	0.995802												359.649	276.316	271.93										0.253719	0.074006	0.067151	0.078475	0.144669			0.159354	0.274909	0.147		1.729	0.010609	0.197				1.46974	1.7603	0.694054		0.767901	0.098674
	1	1.51208	1.04857																								0.128761	0.119311	0.107964	0.059446	0.130075			0.13327	0.317003	0.071		1.359	0.063025	0.113				1.28458	1.97712	0.716449		1.79037	0.262293
																											0.213119	0.090891	0.130354	0.081796	0.11949			0.244076	0.438181	0.232		1.236	0.148179	0.356				1.08808	1.2577	0.663073		2.25189	0.578267
																											0.239238	0.080136	0.04962	0.112874	0.081803			0.1763	0.225966	0.308		1.592	0.084747	0.435				0.909006	1.78898	0.651439		0.703495	0.055214
																											0.202052	0.130013	0.036882	0.097881	0.091779			0.413952	0.755922	0.211		0.964	0.262764	0.382				0.785173	1.18124	0.632629		0.915951	0.124739
																											0.166116	0.111497	0.089379	0.109115	0.11501			0.440438	0.458369	0.075		1.505	0.135295	0.104				0.715075	1.16103	0.655665		0.928678	0.563422
																											0.167912	0.160792	0.107035	0.046245	0.107792			0.109553	0.27239	0.666		1.058	0.050538	0.237				0.806062	1.1536	0.648546		0.646816	0.124957
																											0.194995	0.112479	0.068161	0.049002	0.078855			0.430193	0.425091	0.473		1.044	0.01578	0.36				0.688393	1.02219	1.03371		0.977774	0.133736
																											0.330379	0.173019	0.050546	0.163743	0.06685			0.185	0.320322	0.222		0.697	0.188985	0.047				0.863755	0.7123	0.705627		0.896097	0.338286
																											0.265817	0.185455	0.076817	0.145975	0.092511			0.279	0.359113	0.47		1.12	0.059583	0.361				0.700414	0.777225	0.566017		0.809281	0.430741
																											0.17068	0.255774	0.055714	0.066111	0.080146			0.3	0.923158	0.154		1.45032	0.079808	0.106				0.747166	0.761601	0.735091		0.943517	0.109277
																											0.175921	0.145002	0.029876	0.16831	0.089264			0.193	0.668	0.362		0.678363	0.083082	0.081				1.49493	0.796223	0.173524		1.12572	0.144953
																											0.353957	0.324825	0.102457	0.144234	0.155223			0.147	0.807	0.575		1.04286	0.030965	0.08				0.721967	1.13071	0.213859		1.01397	0.038856
																											0.278364	0.245019	0.061113	0.087881	0.086264			0.157	0.602	0.361		0.77648	0.148574	0.164				0.633124	1.07472	0.0599605		0.90786	0.183712
																											0.125302	0.191432	0.100195	0.097496	0.096746			0.26	0.47	0.04		0.454655	0.075	0.077				1.2103	1.09115	0.196132		1.06641	0.135293
																											0.225675	0.251062	0.404962	0.12758	0.129331			0.216	0.3	0.255		0.733962	0.168	0.157				1.17403	1.15344	0.217837		1.28174	0.293549
																											0.208889	0.222614	0.574499	0.063474	0.08844			0.597	0.673	0.26		0.541614	0.188	0.219				0.928128	1.12939	0.196546		0.911193	0.22521
																											0.215673	0.217651	0.238839	0.097072	0.201368			0.26	0.395	0.473		0.527516	0.006	0.063				1.00082	1.16503	0.18322		0.940005	0.132176
																											0.183655	0.218611	0.189089	0.076391	0.101986			0.482	0.232	0.286		0.561017	0.000688	0.217				1.13857	1.43093	0.00917017		0.918623	0.039229
																											0.265675	0.271197	0.202342	0.129767	0.100418			0.146	0.118	0.338		0.525225	0.047	0.038				1.03565	1.10448	0.320451		0.841077	0.113584
																											0.154128	0.299578	0.202246	0.11625	0.143868			1.153	0.14	0.345		0.619002	0.205	0.235				1.28549	1.17562	0.20377		1.13911	0.335124
																											0.161067	0.370282	0.351185	0.091288	0.271338			0.141	0.129	0.066		0.714939	0.024	0.166				0.735657	1.28468	0.272943		0.853229	0.340067
																											0.202574	0.41837	0.538276	0.381692	0.323449			0.317	0.746	0.221		0.760762	0.201	0.134				0.800361	1.23862	0.0976272		0.98093	0.344256
																											0.109606	0.256215	0.280907	0.338728	0.227342			0.451	0.239	0.085		0.659526	0.105	0.205				1.25187	1.09802	0.136703		1.08358	0.363414
																											0.167732	0.257411	0.211942	0.17221	0.230424			0.582	0.23	0.205		0.588929	0.076	0.226				1.0179	1.05491	0.0784784		0.89622	0.369601
																											0.17419	0.295325	0.214968	0.239135	0.163797			0.452	0.168	0.105		1.07259	0.17	0.165				1.10456	0.567729	0.570729		1.03174	0.373612
																											0.130863	0.30962	0.272609	0.181028	0.125058			0.145	0.494	0.022		1.15148	0.127	0.046				1.23572	0.700438	0.260343		1.33222	0.379978
																											0.119594	0.269985	0.177748	0.124599	0.250441			0.225	0.214	0.068		0.5185	0.105	0.037				0.76051	0.517596	0.984244		1.09047	0.382067
																											0.162965	0.316146	0.253808	0.16291	0.422237			0.238	0.208	0.01		0.415869	0.048	0.112				0.765757	0.873426	0.659215		0.959365	0.383082
																											0.204076	0.521569	0.183274	0.13972	0.096082			0.296	0.43	0.112		0.433347	0.082	0.204				0.76485	0.486153	0.704352			0.383695
																											0.308968	0.326425	0.24941	0.231218	0.09354			0.214	0.728	0.205			0.045	0.145				0.854026	0.446628	0.593063			0.385074
																											0.326725	0.371965	0.485685	0.126371	0.236419			0.216	0.318	0.092			0.068	0.129				0.742567	0.457431	0.951557			0.386748
																											0.24869	0.249379	0.201	0.217345	0.113211			0.219	0.223	0.196			0.082	0.13				1.09391	0.448235	0.665197			0.388464
																											0.236108	0.33102	0.464587	0.204232	0.171179			0.165	0.484	0.284			0.109	0.096				1.16936	0.4782	0.653075			0.389354
																											0.396743	0.09818	0.475882	0.292738	0.14882			0.209	0.418	0.16			0.13	0.23				1.24008	0.468228	0.687099			0.393595
																											0.204059	0.088057	0.671769	0.203829	0.216673			0.205	0.369	0.238				0.137				1.21005	0.454871	0.902181			0.394878
																											0.553988	0.09283	0.458573	0.403128	0.206197			0.738	0.798	0.147				0.088				1.09139	0.482842	0.809294			0.39552
																											0.549875	0.297048	0.440117	0.221766	0.149277			0.327	0.194	0.059				0.113				1.28614	0.458985	0.634844			0.398679
																											0.568156	0.493344	0.391341	0.327732	0.335614			0.442	0.084					0.068				1.30533	0.555255	0.710511			0.398703
																											0.530405	0.560877	0.351028	0.315928	0.327715			0.29	0.477					0.043				1.2578	0.458967	0.684816			0.399594
																											0.542013	0.573759	0.324021	0.319925	0.366476			0.374	0.204					0.275				1.25677	0.648133	0.822138			0.402874
																											0.527037	0.496018	0.420927	0.258766	0.21238			0.327	0.203					0.085				1.34448	0.469043	0.993119			0.40386
																											0.513156	0.191514	0.331183	0.199459	0.175592			0.166	0.436					0.007				1.30049	0.456105	0.690327			0.404992
																											0.342797	0.187772	0.250098	0.268459	0.289131			0.449	0.036									1.2494	0.441631	0.678561			0.405791
																											0.489279	0.208929	0.115495	0.172018	0.183294			0.326	0.137									1.1982	0.431181	0.836738			0.406181
																											0.311433	0.146262	0.120021	0.154652	0.220492			0.249	0.063									1.09908	0.4411	0.738765			0.409181
																											0.474791	0.20194	0.155022	0.148164	0.175691			0.162	0.21									1.14971	0.445227	0.728031			0.409512
																											0.412029	0.262033	0.136571	0.16343				0.159	0.162									0.869872	0.436916	0.71865			0.410761
																											0.406842	0.228819	0.119565	0.115417				0.212	0.082									0.691844	0.429003	0.705607			0.412613
																											0.504847	0.209642	0.096497	0.063129				0.233	0.036									0.717676	0.475216	0.798345			0.41397
																											0.471366	0.23802	0.064811	0.093424				0.243	0.125									0.745984	0.432445	0.726363			0.414796
																											0.261036	0.085514	0.128565	0.087658				0.173	0.196									0.716981	0.529946	0.741062			0.416154
																											0.106284	0.119604	0.074328	0.109785				1.386	0.093									1.44445	0.528781	0.790902			0.416293
																											0.10785	0.099296	0.18898	0.134648				0.202	0.069									1.11832	0.483198	0.941085			0.418147
																											0.220609	0.048064	0.335812					0.683	0.443									1.06113	0.527443	0.593962			0.418801
																											0.122814	0.126575	0.261054					0.188	0.268									2.13509	0.674143	0.558908			0.419762
																											0.236047	0.069602	0.11536					0.261	0.141									1.0661	0.46323	0.764383			0.420076
																											0.242068		0.217449					0.149	0.33									1.29284	0.462439	0.899904			0.420188
																																		0.735	0.448									1.08673	0.431191	0.673669			0.420479
																																		0.23	0.099									0.733265	0.429073	0.562571			0.421925
																																		0.793	0.431									0.954665	0.484913	0.609949			0.422622
																																		0.152	0.172									2.28121	0.431538	0.594235			0.425041
																																		0.184	0.188									1.16527	0.446184	0.554533			0.431093
																																		0.428	0.162									1.3091	0.474119	1.09965			0.431216
																																		0.4	0.173									1.13349	0.519761	0.622251			0.431262
																																		0.17	0.329									1.16157	0.459671	0.690054			0.431425
																																		0.66	0.291									1.18653	0.414001	0.626248			0.435248
																																		0.143	0.383									1.10554	0.334865	0.60738			0.435524
																																		0.294	0.204									1.1401	0.331448	0.605256			0.437514
																																		0.195	0.146									1.19457	0.32951	0.570265			0.438635
																																		0.227	0.156									1.14531	0.3317	0.677055			0.439942
																																		0.175	0.227									1.09872	0.355043	0.662701			0.443515
																																		0.2	0.246									1.16453	0.418754	0.621263			0.444737
																																		0.214	0.076									1.10168	0.325646	0.618795			0.445208
																																		0.167	0.155									1.01627	0.349382	0.671769			0.445582
																																		1.299	0.322									1.03064	0.318956	0.632643			0.446107
																																		0.171	0.296									1.0574	0.337432	0.650491			0.447289
																																		0.203	0.169									1.03094	0.353565	0.581345			0.44905
																																		0.264	0.225									1.13727	0.332578	0.600702			0.452205
																																		0.185	0.556									1.02262	0.351353	0.576253			0.457533
																																		0.354	0.254									0.97524	0.382583	0.531765			0.459838
																																		0.288	0.068									1.17451	0.334706	0.574004			0.460071
																																		0.178	0.148									1.02354	0.354857	0.56857			0.461825
																																		0.16	0.084									2.4032	0.364236	0.538919			0.461894
																																		0.208	0.136									1.13726	0.348774	0.587898			0.462602
																																		0.741	0.067									1.11465	0.521461	0.604427			0.465099
																																		0.25	0.179									1.13046	0.368836	0.648303			0.465793
																																		0.523	0.154									1.09801	0.543688	0.500391			0.466345
																																		0.475	0.075									1.00348	0.335042	0.555776			0.467201
																																		0.14	0.327									1.03228	0.333834	0.544397			0.46929
																																		0.375	0.3									1.37417	0.354142	0.564954			0.470275
																																		0.231	0.113									1.06247	0.374414	0.60696			0.472079
																																		0.596	0.121									1.19419	0.334943	0.526329			0.47364
																																		0.803	0.132									0.988286	0.340993	0.510309			0.476416
																																		0.303	0.071									0.92397	0.354476	0.482862			0.476616
																																		0.24	0.154									0.993353	0.336407	0.457267			0.480777
																																		0.205	0.052									1.00344	0.318201	0.476769			0.480826
																																		1.193	0.027									1.01766	0.323146	0.472782			0.481438
																																		0.479	0.528									1.05909	0.324279	0.476297			0.482305
																																		0.502	0.104									1.25097	0.379597	0.508728			0.483305
																																		0.165	0.155									1.04986	0.325206	0.502264			0.485451
																																		0.233	0.093									0.981693	0.430014	0.570687			0.486442
																																		0.33	0.188									1.01092	0.370435	0.531058			0.486716
																																		0.14	0.257									0.98478	0.333584	0.594128			0.489501
																																		0.23										1.217	0.337853	0.485601			0.490999
																																		0.359										0.933396	0.324313	0.460687			0.491654
																																		0.762										1.07966	0.324313	0.559928			0.49178
																																		0.325										1.01914	0.367627	0.700249			0.493573
																																		0.962										0.94114	0.333994	0.477669			0.493958
																																		0.855										0.910165	0.339146	0.477058			0.494697
																																		0.149										1.10536	0.328218	0.47372			0.495002
																																		0.145										0.958561	0.320559	0.55729			0.495948
																																		0.321										0.939457	0.330498	0.49727			0.496721
																																		0.72										1.12208	0.343646	0.466077			0.496863
																																		0.34										1.19857	0.388153	0.509984			0.498271
																																		0.194										1.09848	0.334432	0.808549			0.499925
																																		0.162										1.10079	0.323626	1.04627			0.501063
																																		0.245										0.962648	0.378322	1.11602			0.501385
																																		0.366										1.18337	0.332736	1.44737			0.501935
																																		0.458										0.998196	0.336421	0.856679			0.504426
																																		0.264										1.07529	0.331037	0.860199			0.505982
																																		0.521										1.05048	0.339197	0.872354			0.510124
																																		0.392										1.15951	0.327129	0.849659			0.510728
																																		0.147										1.5813	0.343425	1.37332			0.515101
																																		0.269										1.46495	0.332273	1.0245			0.517679
																																												1.2982	0.338072	1.01338			0.517902
																																												1.30806	0.329344	1.19438			0.51796
																																												1.33405	0.333398	1.42962			0.519092
																																												1.25157	0.329382	0.827172			0.519386
																																												1.17854	0.321497	0.985265			0.521419
																																												1.62429	0.321612	1.1762			0.521854
																																												1.23954	0.351523	0.923613			0.52228
																																												1.36518	0.339819	0.970977			0.523146
																																												1.25148	0.347252	1.1371			0.524358
																																												1.49434	0.48247	1.05229			0.525032
																																												1.03997	0.355902	0.973074			0.526109
																																												1.156	0.344761	1.18858			0.529539
																																												1.14046	0.334478	1.37235			0.530363
																																												1.15241	0.341833	0.874873			0.530932
																																												1.28717	0.3409	0.854121			0.531203
																																												1.23334	0.343811	0.897873
																																												1.17769	0.347217	1.02027
																																												1.29325	0.354637	0.848832
																																												1.2376	0.39465	1.04948
																																												1.73372	0.389947	1.01211
																																												2.07205	0.340242	0.882251
																																												1.32876	0.459582	0.972543
																																												1.57303	0.41052	0.925023
																																												1.43267	0.420866	1.40982
																																												1.30955	0.392996	1.18905
																																												1.31997	0.335508	1.08717
																																												1.3198	0.348659	1.12012
																																												1.3545	0.348659	0.921356
																																												1.16215	0.36832	0.896648
																																												1.26713	0.352434	1.64253
																																												1.14161	0.344543	0.993606
																																												1.16476	0.352884	1.10568
																																												1.31041	0.400678	1.28925
																																												1.48596	0.390611	0.870845
																																												1.2925	0.361638	0.974695
																																												1.5166	0.414818	1.66592
																																												1.24406	0.495279	0.89581
																																												1.32074	0.34276	0.874348
																																												1.40539	0.34885	0.822602
																																												1.20189	0.338316	0.910495
																																												1.38824	0.392362	0.748063
																																												1.39664	0.344282	0.915998
																																												1.31475	0.37864	0.847915
																																												1.37278	0.436216	0.883239
																																												1.69002	0.371681	0.850655
																																												1.72517	0.510944	1.19159
																																												1.56884	0.377684	1.18765
																																												1.28206	0.440206	1.29863
																																												1.23924	0.389911	1.13537
																																												1.08419	0.384974	0.797874
																																												0.930344	0.346634	0.819961
																																												0.854733	0.339022	0.74046
																																												0.93284	0.349551	0.991971
																																												1.23174	0.336264	0.948745
																																												1.0395	0.341997	0.847772
																																												0.857227	0.384561	0.848686
																																												1.14048	0.423979	0.747202
																																												0.955226	0.420208	0.924873
																																												0.757541	0.499712	0.820617
																																												0.955647	0.431358	0.757898
																																												1.07184	0.380715	0.775465
																																												0.78108	0.38611	0.806444
																																												0.796348	0.349985	0.906288
																																												0.967721	0.349274	0.929346
																																												1.01435	0.365024	0.921093
																																												0.925905	0.379859	0.946151
																																												0.950906	0.386457	0.886271
																																												0.912386	0.359615	0.869584
																																												1.00991	0.349637	0.941338
																																												0.951101	0.359091	0.735646
																																												1.00687	0.372262	0.836805
																																												1.08369	0.380757	1.03769
																																												0.976634	0.345081	0.753853
																																												1.12671	0.480717	0.897496
																																												0.997571	0.473561	0.78242
																																												1.20731	0.350614	1.18307
																																												1.10006	0.350096	0.871086
																																												0.975071	0.358283	0.924943
																																												0.899751	0.359656	0.858867
																																												1.09918	0.366902	0.771903
																																												1.14139	0.372491	0.917094
																																												1.08455	0.359774	0.924381
																																												1.02397	0.353597	1.0211
																																												1.07682	0.394747	0.931587
																																												1.04249	0.331319	1.06114
																																												1.08134	0.346067	1.43814
																																												0.929979	0.384708	0.977467
																																												1.29304	0.398004	0.999327
																																												1.03473	0.333207	0.914976
																																												0.995742	0.330769	0.90008
																																												0.963255	0.341328	0.857352
																																												1.14935	0.375476	0.792874
																																												1.03145	0.559665	0.825076
																																												0.98386	0.539804	0.823802
																																												1.1678	0.366672	0.849371
																																												1.18055	0.426576	0.883094
																																												1.03856	0.431547	0.943689
																																												1.03566	0.410762	0.879961
																																												1.1732	0.424499	0.827593
																																												1.07245	0.384231	0.805157
																																												1.31086	0.361639	1.00632
																																												1.4148	0.362848	1.06715
																																												1.0767	0.531959	0.989162
																																												1.12143	0.540393	1.12136
																																												1.04399	0.457872	0.71013
																																												1.02493	0.359047	1.04234
																																												1.60654	0.353984	0.962364
																																												1.60898	0.363667	0.769965
																																												0.631	0.36456	0.842971
																																												0.717402	0.355529	0.948418
																																												0.623718	0.39193	0.904718
																																												0.800025	0.359645	0.689649
																																												0.824542	0.353984	0.708814
																																												0.534089	0.517555	0.760815
																																												0.731483	0.356747	0.655748
																																												0.71138	0.458775	0.746628
																																												0.672478	0.443461	0.993451
																																												0.729011	0.371338	1.15237
																																												0.654182	0.778295	0.664921
																																												0.65605	0.520746	0.969759
																																												0.648153	0.501115	0.770177
																																												0.660118	0.475549	0.663009
																																												0.678928		0.686044
																																												0.776805		0.749058
																																												0.727148		0.701553
																																												0.569682		0.672526
																																												0.731343		0.717513
																																												0.688862		0.768189
																																												0.563498		0.864843
																																												0.574725		0.843097
																																												1.13311		0.684835
																																												1.2825		0.716291
																																												1.39947		1.04571
																																												1.15167		0.873577
																																												1.03421		0.883593
																																												0.976013		0.820505
																																												0.935745		0.734673
																																												0.665047		0.749961
																																												0.683317		0.92623
																																												0.694472		0.931515
																																												0.646213		0.811868
																																												0.663304		0.924915
																																												0.811443		0.728978
																																												0.650465		0.739665
																																												0.819791		0.694286
																																												0.717117		0.613929
																																												0.791903		0.680336
																																												0.665047		0.707729
																																												0.897914		0.698428
																																												0.885256		0.690131
																																												0.690938		1.12793
																																												0.933574		0.894033
																																												0.673751		1.03084
																																												0.743199		1.06333
																																												0.690299		1.13809
																																												0.772214		1.28731
																																												0.662306		0.851314
																																												0.826605		1.08773
																																												0.874216		1.1801
																																												0.89752		1.28731
																																												0.970632		0.979942
																																												0.975254		1.14164
																																												0.752515		1.10711
																																												0.892829		1.14826
																																												0.659401		0.925317
																																												0.884102		0.971686
																																												0.870093		1.13335
																																												0.896368		1.21639
																																												1.02596		0.777026
																																												0.695948		0.99843
																																												0.898452		1.08074
																																												1.12594		1.02525
																																												0.963771		1.03511
																																												0.80053		1.18811
																																												0.935401		1.12074
																																												0.913703		1.18053
																																												0.957041		1.03359
																																												0.960193		1.03359
																																												1.10169		0.882258
																																												0.920555		0.943789
																																												0.720208		0.854808
																																												0.788774		0.994839
																																												0.797089		1.03744
																																												0.754212		0.852626
																																												1.06882		1.42223
																																												0.998782		1.14126
																																												0.77202		1.07255
																																												0.948104		1.11004
																																												0.896017		1.21205
																																												0.903754		1.17275
																																												0.907698		1.15519
																																												0.729754		1.22991
																																												0.819307		1.08926
																																												0.764177		1.19702
																																												0.76728		0.973925
																																												1.08074		0.893361
																																												0.745967		1.12082
																																												0.808689		0.89532
																																												0.880105		0.952572
																																												0.766627		0.874897
																																												0.954432		0.761626
																																												0.938301		0.86805
																																												0.786168		0.812936
																																												1.13992		0.81181
																																												0.899753		0.865661
																																												0.898458		0.64704
																																												0.643782		0.818464
																																												0.670071		0.726515
																																												0.649858		0.667277
																																												0.61788		0.738361
																																												0.560234		0.744139
																																												0.592035		0.669405
																																												0.67762		0.687507
																																												0.669252		1.04194
																																												0.762796		0.834237
																																												0.715318		0.940965
																																												0.724102		0.689492
																																												0.669365		0.655884
																																												0.82422		0.714352
																																												0.71136		0.656868
																																												0.752724		0.723355
																																												0.790991		0.669103
																																												0.59967		0.720597
																																												0.745131		0.687154
																																												0.744954		0.689085
																																												0.684532		0.668874
																																												0.843048		0.999052
																																												0.641932		1.02635
																																												0.713885		0.697255
																																												0.700838		0.694214
																																												0.740052		0.664429
																																												0.775043		0.931748
																																												0.705573		0.906012
																																												0.703661		0.821624
																																												0.676753		0.815251
																																												0.696322		0.88695
																																												0.698705		0.824011
																																												0.614215		0.690773
																																												0.659311		0.835218
																																												0.708425		0.828327
																																												0.705046		0.912525
																																												0.65143		0.98678
																																												0.546635		0.797675
																																												0.635283		0.88546
																																														0.861404
																																														1.06911
																																														0.790958
																																														1.02296
																																														0.806811
																																														0.694273
																																														0.719429
																																														0.783141
																																														0.845801
																																														0.821053
																																														0.924711
																																														0.69384
																																														0.72671
																																														0.749757
																																														0.850321
																																														0.941799
																																														0.772532
																																														0.755908
																																														0.800293
																																														0.732744
																																														0.738354
[truncated: 1 more columns]

## Sheet: Sup Fig 2
	TMRM Imaging															Mitochondrial Fragmentation count								Seahorse Assay																						Mitochondrial Complexes
	CONTROL 1	N370S	CONTROL 2	E326K1	E326K2		Control	E326K1	E326K2		Control	N370S1	N370S2			CONTROL 1	N370S	CONTROL 2	E326K 1	E326K 2				Succinate/Rotenone (1 M/ 10 mM)			Pyruvate/Malate (2 M/ 0.4 M)			Octanoyl L-carnitine/Malate (0.1 M/ 0.4 M)				Succinate/Rotenone (1 M/ 10 mM)			Pyruvate/Malate (2 M/ 0.4 M)			Octanoyl L-carnitine/Malate (0.1 M/ 0.4 M)						Complex I			Complex II
	0.985663	0.735109	0.974591	0.834462	0.84651		0.593604	0.289765	0.504219		0.8058	0.418374	0.340602			1.03285	0.612975	1.65083	1.76148	2.70742				Control	E326K1	E326K2	Control	E326K1	E326K2	Control	E326K1	E326K2		Control	N370S1	N370S2	Control	N370S1	N370S2	Control	N370S1	N370S2				Control	E326K1	E326K2	Control
	0.92387	0.889988	1.02774	0.941821	0.91096		0.425531	0.347847	0.329458		0.735456	1.38748	0.450675			0.962846	0.504606	1.16563	1.41931	1.62438				47.7897	11.0847	24.4085	32.9489	13.0915	18.6471	32.9489	13.0915	18.6471		65.2566	15.5656	40.0728	74.9733	9.65139	29.2967	57.6978	11.8284	21.5628				1	0.941077	0.999674	1
	0.910103	0.931788	1.01363	0.943947	0.852869		0.360082	0.728054	0.436553		0.683946	0.982772	0.818276			0.692341	0.973003	1.01943	1.20635	1.32869				63.5941	20.6643	24.1839	35.5234	13.8019	17.6536	35.5234	13.8019	17.6536		64.1346	9.49599	43.0579	70.8928	18.5842	27.4327	55.9342	11.4151	23.5882				1	0.958002	0.642906	1
	0.900573	0.852473	1.00899	0.89324	0.806132		0.295264	0.683878	0.428228		0.853978	1.06306	0.712879			0.77536	1.14425	0.922754	1.23027	2.22182				70.9298	20.94	20.1923	31.0027	12.4009	17.406	31.0027	12.4009	17.406		70.9916	9.19807	41.8933	67.4363	12.4296	26.7896	56.1135	11.3339	23.9093				1	0.984302	0.704434	1
	0.880161	0.743771	0.891581	0.792284	0.935969		0.505441	0.62016	0.470278		1.01624	1.01727	0.994469			0.824226	1.23693	1.9203	0.796618	1.38048				71.2065	25.4635	24.8284	37.288	10.7131	13.579	37.288	10.7131	13.579		69.833	20.4477	40.4003	63.885	13.2917	25.7563	52.3395	9.55256	21.8543				1	0.94206	0.915156	1
	0.987182	0.716426	1.0631	0.803547	0.834416		0.439464	0.550317	0.24895		0.80128	0.988095	0.816068			0.628624	0.76863	1.28805	1.57338	1.57092				63.6015	24.6613	17.8609	40.0885	8.87972	15.3015	40.0885	8.87972	15.3015		69.3318		38.0248	58.3372	13.1033	24.1972	49.442	10.0468	20.493
	0.860686	0.987969	1.03073	0.856371	1.00658		0.322376	0.731904	0.393964		0.799185	1.03366	0.923549			0.930246	0.813831	1.15276	2.207	1.52273				58.2466		19.1034	42.1328		12.1862	42.1328		12.1862		49.2888		29.9477	30.638		19.3601	45.8685		17.0846
	0.993162	0.883093	1.02611	0.828837	0.881215		0.292298	0.814629	0.311721		0.898164	1.0149	0.871842			1.35055	1.11295	0.670025	1.64322	1.43418														11.3622		19.5962	11.552		19.3051	11.108		11.962
	1.02883	0.890134	1.03836	0.794164	0.88961		0.760552	0.55091	0.345861		1.21962	1.07017	0.732969			1.23162	0.826154	0.989347	1.46473	1.30533														19.819		18.6536	19.0241		17.9756	12.4788		11.7341
	1.0308	0.891145	1.00482	0.748513	0.955546		0.409466	0.460098	0.268637		0.945825	0.966135	0.664617			1.00864	0.708215	0.609842	1.45411	0.91608														22.8106		17.63	20.6232		16.8472	10.1292		10.5748
	1.02122	0.744265	0.975409	0.819759	0.914586		0.622567	0.897738	0.263865		0.931099	1.02034	1.06567			0.911435	0.973312	0.939161	1.39822	1.40418														24.1136		17.622	20.348		18.9037	11.3913		11.4843
	0.944606	0.852388	0.966838	0.801512	0.905253		0.839957	1.0284	0.235097		0.901907	1.01888	0.831943			0.849451	1.01633	1.11001	1.0326	1.33583														24.7979		22.7948	18.3754		19.8592	8.7246		12.5211
	1.20551	0.947806	1.02185	0.804215	1.04613		1.02704	1.24345	0.25975		1.15844	0.959125	0.920344			1.32688	1.00357	0.550047	1.13314	1.17762
	1.1865	0.956272	0.965004	0.783329	1.04567		0.715049	0.515959	0.246734		0.81449	1.02043	0.64257			1.57881	0.760609	0.999776	1.16858	1.03143
	1.09895	0.972226	1.04998	1.01767	1.17915		1.22155	0.946833	0.288568		0.351619	0.95518	0.893155			0.658265	0.699007	1.68158	2.04318	1.30114
	1.03771	0.858636	1.02819	1.02756	1.00122		1.73534	1.02478	0.208526		0.346429	1.02149	0.928738			0.988725	1.03254	0.675219	2.30878	0.915223
	1.06594	0.943719	0.956956	1.03632	0.8137		0.593194	1.25165	0.285156		0.609819	1.08878	0.919837			1.04086	0.858122	0.634076	1.30147	1.1082
	0.938555	0.977085	0.956108	1.02341	0.800649		0.550328	1.09186	0.26071		0.361999	0.662915	0.831802			0.761279	0.770697	0.589619	1.30122	2.39395
	1.03434	0.825406	1.03048	0.854134	0.819199		1.31871	1.35221	0.279619		0.699346	0.793031	0.854688			0.907319	1.61578	0.799677	1.78558	0.814916
	1.00149	0.891673	0.941061	0.877208	0.832141		1.52527	1.83529	0.229324		0.556622	0.799149	0.988615			0.714977	1.08669	0.393283	1.65347	1.48661
	1.00232	0.847171	0.966983	0.820406	0.815419		0.885185	0.976165	0.209259		0.990114	0.893638	0.944442			0.892108	0.681383	0.715286	1.65076	1.26792
	0.888642	0.819565	1.05959	0.884715	0.885552		1.42201	0.644682	0.225135		0.780968	0.930599	1.06785			0.829911	0.802646	0.897707	1.85485	1.3882
	0.908333	0.838644	1.00888	0.895539	0.818298		0.379303	0.333565	0.198297		0.738006	0.945002	0.919997			0.829344	0.750013	1.03215	1.17818	0.681428
	0.980546	0.79617	0.970913	0.866872	0.814346		0.74068	0.814057	0.466424		1.13127	0.934136	0.773968			1.15681	0.992851	1.20123	1.34633	0.698234
	0.945216	0.911223	1.00863	0.864373	0.848294		1.16943	1.33189	0.488714		0.81146	0.975846	0.78143			1.03865	1.2589	1.0517	1.58773	0.966115
	0.989411	0.871893	1.01212	0.893924	0.843617		1.3201	0.879686	0.476834		1.02612	0.864593	1.03295			1.1259	1.19129	0.90526	1.14138	1.15771
	0.983974	0.812608	0.925992	0.832422	0.816245		0.98356	0.844428	0.489094		0.848031	0.872596	0.767357			1.09041	0.582642	1.21667	1.29717	1.34231
	1.11379	0.824738	1.03977	0.84424	0.807225		0.63943	0.928324	0.502129		1.36101	1.07228	0.925616			0.819431	0.551192	1.16869	1.02317	1.30702
	1.02613	0.875697	0.938534	0.867794	0.832919		0.935745	1.05104	0.527301		0.906976	1.04614	0.852366			0.81167	0.733628	0.927582	0.54751	0.696644
	0.940675	0.816328	0.984694	0.827727	0.818583		1.01601	1.67379	0.537325		0.776411	0.956232	0.590524			0.619493	0.5765	1.00033	1.08995	1.48563
	1.03826	0.849607	0.908105	0.86474	0.818871		0.715642	0.219	0.512335		0.735573	1.02357	0.67795			0.711675	1.52958	1.13894	1.34823	1.38352
	0.977873	0.846289	0.981054	0.889769	0.796047		1.86158	0.219	0.504984		0.870679	0.875876	0.651726			0.865375	0.81888	0.702234	0.796377	1.05474
	0.947341	0.903515	1.11855	0.825225	0.782919		1.11215	0.202	0.538255		0.910033	1.20972	0.582221			1.00266	0.919776	1.19546	0.901414	1.97195
	0.921097	0.804418	0.886233	0.818601	0.829392		1.69047	0.193	0.569817		0.951298	0.847632	1.22362			1.02545	0.859286	0.644353	0.809122	1.33962
	0.951372	0.884014	0.932789	0.842837	0.820148		0.729532	0.166	0.620605		0.885335	0.880536	1.01872			1.06275	0.885062	0.859065	0.855201	1.41004
	0.878401	0.855545	0.986757	0.879031	0.793583		1.35577	0.281	0.61744		0.883382	0.82803	0.788808			1.15579	0.543569	1.69697	0.884918	0.946766
	0.958748	0.827632	0.987228	0.95226	0.845845		0.961649	0.185	0.572902		0.84008	0.978421	0.810839			0.776134	0.547192	1.19453	0.985478	0.835364
	0.921711	0.833653	0.935543	0.862348	0.835979		1.57402	0.338	0.17374		1.02666	0.91371	0.971834			1.84099	0.778369	0.95526	0.84054	1.57934
	0.915082	0.815415	0.943499	0.850302	0.844657		1.31206	0.157	0.20006		0.95869	0.781214	1.00757			1.4949	0.717421	1.1552	0.973561	1.20675
	0.931095	0.799939	1.00362	0.844852	0.840723		2.22972	0.372	0.187021		0.954651	0.788811	1.09876			0.741304	0.860898	0.604699	0.726604	0.9025
	1.0193	0.83097	0.951874	0.888809	0.827269		1.0336	0.231	0.252686		0.830687	0.963624	0.797853			0.691203	1.58323	0.760087	1.67244	1.37401
	0.988049	0.890214	1.01427	0.945707	0.829261		2.75268	0.295	0.240357		1.0174	0.967149	0.768317			0.99461	0.728429	0.880396	0.792186	1.30239
	1.04087	0.838806	0.948435	0.954402	0.847488		1.38229	0.257	0.212894		0.922045	1.06055	1.00409			1.05471	1.03299	1.08528	0.916416	1.1168
	1.03494	0.891849	1.0071	0.903923	0.92322		1.42927	0.322	0.199989		0.776117	1.03209	1.06094			1.1944	0.873884	1.35271	1.25504	1.52428
	0.937383	0.833286	0.998604	0.880594	0.854621		1.90857	0.18	0.23026		0.986741	1.03765	0.930009			0.973362	1.1954	0.678945	0.74845	1.34204
	0.993846	0.888548	1.04469	0.902741	0.797429		0.658548	0.395	0.23831		0.85415	1.02428	0.864848			0.976297	1.00691	1.12701	1.54072	1.18453
	0.852524	0.841968	0.927417	0.878433	0.818976		0.703517	0.357	0.22176		0.972922	0.904134	0.852474			1.14097	1.29696	1.9339	1.11945	1.56661
	1.07448	0.880106	1.04942	0.842975	0.821457		0.790455	0.407	0.230809		0.996772	0.944038	0.910473			1.3198	0.808564	0.77295	0.745424	1.09739
	1.1441	0.882895	0.984842	0.846219	0.810083		1.038	0.48	0.205438		0.819929	1.02915	0.849024			1.3889	1.19802	0.944179	1.04969	2.61713
	1.04388	0.76292	0.983904	0.858206	0.83963		0.95067	0.255	0.124212		0.865648	1.04591	1.138			0.692612	1.37288	1.11739	0.79967	1.24502
	0.95419	0.878002	1.02228	0.811479	0.814507		1.25983	0.403	0.206813		1.09883	0.978709	0.914759			1.21146	0.830373	1.4462	1.20094	1.67643
	0.932251	0.930132	1.13071	0.844755	0.760281		0.763301	0.563	0.504219		0.918755	0.775085	0.775976			0.56862	0.778973	1.00828	0.833665	1.54296
	1.12424	0.883377	0.989978	0.846651	0.80389		1.31923	0.333	0.329458		1.3509	0.797446	0.754178			1.29618	0.788979	0.945992	0.798093	1.79784
	0.906726	0.907116	0.983315	0.934875	0.850506		1.22138	0.015	0.436553		0.964895	0.75595	0.694662			0.86198	0.718416	0.80078	0.81621	0.93915
	1.01672	0.908866	1.01907	0.980068	0.869548		0.484501	0.31	0.428228		0.83633	1.06076	0.673833			0.661802	0.646371	0.77178	1.07136	1.6646
	1.05719	0.799449	1.01899	0.983481	0.857923		0.737615	0.864	0.470278		0.912713	0.886013	0.83601			0.929887	1.47128	1.07628	1.09874	1.17425
	0.922703	0.872465	1.08258	0.934206	0.84881		0.979425	0.284	0.24895		0.886158	1.00432	0.712615			1.3118	1.28006	1.33027	0.669211	1.98698
	1.00722	0.904627	0.980302	0.956991	0.803879		1.89621	0.278	0.393964		0.926474	0.814771	0.932186			0.51039	1.09496	0.881544	1.07127	2.03366
	1.03443	0.879307	1.24438	0.922401	0.917899		1.06242	0.287	0.311721		1.00606	0.845575	0.951838			1.29034	1.01286	0.626645	1.17503	1.01776
	1.05451	0.807269	0.920811	0.958711	0.85614		1.45588	0.52	0.345861		1.57987	1.06194	0.9263			1.45574	1.60662	1.50528	0.915466	2.13461
	1.01673	0.875312	0.857863	0.856074	0.855488		1.33149	0.396	0.244306		0.822047	1.19137	0.830563			0.724974	0.986571	1.1043	1.98802	1.15088
	0.944387	0.85426	0.894537	0.887921	0.981696		1.2401	0.587	0.244021		0.844922	0.951138	0.923261			1.04255	0.434783	0.386598	1.25897	2.29296
	1.1169	0.809835	1.02273	0.898611	0.796128		0.915059	0.312	0.22221		0.862937	1.0479	1.05898			1.04058	0.645135	0.0483247	0.892396	1.39327
	0.933755	0.88579	1.05472	1.04741	0.865825		1.01101	0.446	0.253742		0.812392	0.983629	1.07007			1.43976	1.09796	0.5871	0.911025	1.00436
	1.04406	0.861688	0.951605	1.01524	1.01715		1.8243	0.601	0.245223		0.999814	0.834832	0.847293			1.03567	1.12493	1.0098	1.11182	1.63733
	0.90915	0.88088	1.07611	0.895962	0.831704		0.949757	0.549	0.233662		0.952302	0.78417	1.08961			1.23011	1.00428	0.9397	0.603536	1.44382
	1.02158	0.888401	0.972849	0.848548	0.861677		1.66968	0.694	0.199995		0.79207	0.907544	1.32846			1.33044	1.28883	1.061	1.62918	1.19371
	1.11732	0.867879	1.00641	0.935956	0.913613		1.37772		0.274159		1.05183	0.848876	1.15821			1.00511	1.28614	0.7963	1.341	1.25873
	0.935532	0.877697	1.06613	0.819516	0.830104		1.1769		0.221023		0.731638	0.980208	0.780693			1.10669	0.967253	0.897	0.633996	1.50624
	1.0758	0.888288	0.878069	0.802024	0.87647		1.18487		0.278576		1.00153	0.790111	0.721518			0.366368	0.97289	0.9688	0.795507	1.03171
	1.03863	0.861106	0.974002	0.78971	0.924559		1.22216		0.196884		1.01431	0.955621	0.686462			0.0434799	0.695027	0.5618	1.10412	1.52004
	0.955576	0.954114	0.903412	0.776544	0.831937		1.3551		0.215042		0.884119	0.98026	0.932504			0.5936	0.483113	0.3003	0.750316	1.47198
	1.13325	0.832725	0.832931	0.828861	0.808517		1.10951				0.811593	0.98463	0.634359			0.9411	1.63381	0.1986	1.222	0.462984
	1.19496	0.829493	0.924648	0.978174	0.816304		1.04404				1.13177	1.08091	0.611271			0.8125	0.438401	0.3312	0.768778	0.0545632
	0.993825	1.03728	0.985617	0.854148	0.791655		1.75338				0.751467	0.836057	0.620977			1.061	0.441267	0.2721	1.35325	1.8309
	1.07692	0.919278	0.985526	0.82733	0.843821		1.48172				0.919399	0.926998	0.680044			0.8269	1.3169	0.699	0.979286	1.0243
	1.23068	0.918809	0.841327	0.839407	0.845737		2.33827				1.15402	0.741094	0.608241			0.9064	0.85356	0.5213	0.933194	1.3024
	0.951331	0.804766	0.800582	0.899064	0.762092		1.60034				1.08903	1.02389	0.843228			0.8294	0.775587	0.7687	0.885265	1.1499
	1.30854	0.866332	0.83393	0.873046	0.793132		1.93097				1.23767	0.776319	0.743012			0.5618	0.983773	0.6428	1.08553	1.2335
	1.18465	0.858857	0.842648	0.900397	0.812558		1.38172				1.10149	0.879643	0.748027			0.2893	0.322836	0.6266	1.21097	0.7609
	1.21898	0.910561	0.934504	0.832101	0.879137		1.3799				1.10788	0.883214	0.649713			0.2063	0.036554	0.9879	0.961819	1.7838
	1.14185	0.812388	0.940217	0.801595	0.817478		1.16915				0.937438	0.840398	0.718201			0.3435	1.8309	1.2787	1.09126	1.2828
	1.10188	0.827413	0.908143	0.849817	0.799346		1.10086				1.17682	0.8958	0.700843			0.2721	1.0243	0.7947	1.8309	1.2271
	1.05634	0.895046	0.821833	0.984276	0.794606		0.891467				0.878406	0.903112	0.670647			0.3404	1.3024	1.5139	1.0243	1.5203
	1.1744	0.941064	0.860837	0.893995	0.831736		1.3411				0.962948	0.908232	1.07959			0.5289	1.1499	0.9321	1.3024	1.349
	1.08229	0.946511	0.977506	0.913223	0.828075		1.27297				0.947212	0.886721	0.822033			0.7783	1.2335	0.806	1.1499	1.0162
	1.10902	0.908984	1.00414	0.980324	0.835758		1.26844				0.996097	0.724977	0.939366			0.6551	0.7609	0.6501	1.2335	1.9078
	1.14711	0.90688	0.927708	0.886254	0.779987		0.913859				0.959745	0.882254	0.850392			0.5798	1.7838	0.6456	0.7609	0.8594
	1.07702	1.06944	0.841124	0.855195	0.799941		1.2371				0.948385	0.994648	0.569867			1.0195	1.2828	0.4865	1.7838	0.6225
	0.934631	1.06079	0.936032	0.934168	0.737594		1.31072				1.19275	0.698688	0.958623			1.0771	1.2271	0.823	1.2828	1.9301
	0.954827	0.927532	0.929571	0.975233	0.836294		1.57818				0.978319	0.732679	0.907563			0.7947	1.5203	0.8344	1.2271	0.7998
	1.04337	0.927214	0.956707	0.819445	0.882265		0.986318				0.757299	0.807764	0.867504			1.5139	1.349	1.1016	1.5203	1.2434
	1.19545	0.985812	0.893915	0.885421	0.873187		1.17535				0.838295	0.876146	0.922679			0.9445	1.0162	1.0272	1.349	1.3113
	1.06174	1.13767	0.91483	0.885917	0.829677		1.21172				0.997562	0.711844	0.764877			0.8834	1.9078	0.6787	1.0162	0.7772
	1.07473	1.03113	0.934607	0.922055	0.862245		1.25309				1.27696	0.955905	0.827168			0.6567	0.8594	1.4656	1.9078	1.6544
	1.0471	0.994932	0.973537	0.858652	0.865354		1.76067				0.998642	0.768088	0.724139			0.6714	0.6225	1.5238	0.8594	0.847
	0.954512	0.945952	0.920377	0.916712	0.838885		1.38402				1.28234	0.902105	0.677263			0.477	1.9301	1.2664	0.6225	1.1381
	1.07692	0.874147	0.989155	0.910515	0.887665		1.69745				1.02099	0.913408	0.574942			0.7946	0.7998	1.428	1.9301	0.907
	1.04047	0.978985	0.982611	0.899993	0.794574		1.09084				0.759058	0.687411	0.729667			0.8153	2.2366	0.9063	0.7998	1.8812
	0.990734	0.939727	1.00826	0.850096	0.805626		1.38021				1.06104	0.789318	0.782687			1.0945	1.3113	1.0022	2.2366	1.3796
	1.18774	1.03839	0.961389	0.885605	0.794863		1.51566				1.17775	0.999831	0.956685			1.0455	0.7772	1.1274	1.3113	1.0558
	0.997238	0.975503	0.909284	0.953863	0.815251		1.33707				1.41678	0.991373	1.12247			0.6522	1.6544	0.7691	0.7772	1.22
	1.03337	1.01231	1.01087	0.938942	0.875578		1.56428				0.879131	1.04198	1.22443			1.4569	0.847	0.8114	1.6544	1.2726
	1.08674	0.866287	0.867627	0.954664	0.854013		1.26844				0.870284	0.719553	0.896986			1.3704	1.1381	0.7154	0.847	0.751
	1.07236	0.989466	0.86415	0.949941	0.841675		1.07119				0.980174	0.748452	0.908985			1.2664	0.907	1.0258	1.1381	0.9274
	1.24285	0.91791	0.94935	0.875186	0.834971		0.985614				1.16162	0.773661	0.879253			0.9213	1.8812	0.9159	0.907	1.805
	1.27021	1.0214	0.893653	0.782068	0.832441		1.33397				1.26067	1.04216	0.815713			1.0022	1.3796	0.6733	1.8812	1.6499
	1.07812	0.871909	0.982964	0.915873	0.821156		1.54877				1.09537	0.987132	0.962173			1.3059	1.0558	1.2356	1.3796	0.8644
	1.15925	1.09322	0.971731	0.825341	0.81483		1.21494				1.04149	0.809714	0.891735			0.7336	1.22	0.8365	1.0558	1.0382
	1.13135	0.964071	1.08261	0.86423	0.805059		1.21358				1.20315	0.827863	0.946875			0.8114	1.2726	0.7107	1.22	1.3783
	1.15049	0.923232	1.08255	0.891995	0.839211		1.30127				1.01625	0.778218	0.703086			0.7154	0.751	0.6825	1.2726	0.8553
	1.05405	0.8886	1.02085	0.946348	0.8297		1.41901				0.887327	0.752625	0.803109			1.0258	0.9274	0.906	0.751	0.8394
	0.911728	0.914521	1.06895	0.865326	0.886998		0.795051				1.11149	0.94447	0.80078			0.9159	1.805	0.7249	0.9274	1.3181
	0.899348	1.07285	1.01535	0.847653	0.855208		1.08949				1.10847	0.795189	0.68761			0.6733	1.6499	0.7947	1.805	2.3496
	0.924124	0.93267	0.97461	0.84098	0.84886		0.996406				1.24817	0.67477	0.682678			1.2356	0.8644	1.3639	1.6499	2.3665
	0.9254	0.896113	1.02561	0.849937	0.874632		0.928012				1.16494	0.776509	0.87037			0.8061	1.0382	1.0095	0.8644	2.6752
	0.880707	0.837519	0.976498	1.00086	0.843472		0.684774				1.09564		0.939934			0.7107	1.3783	0.6576	1.0382	1.3277
	0.913918	0.823258	1.02421	0.910272	0.830681		0.756579				1.17438		1.01302			0.7736	0.8553	0.7608	1.3783	1.2784
	1.04423	1.06238	1.01934	0.879875	0.8387		1.36519				1.06329		0.906177			0.906	0.8394	0.8101	0.8553	0.7548
	0.925933	0.99871	0.873592	0.877023	0.830617		0.71074				1.2426		0.967678			0.7249	1.3181	1.0954	0.8394	1.2056
	1.03429	0.882238	0.933569	0.914029	0.835418		1.24948				0.916241		0.722922			0.7947	1.3277	1.0559	1.3181	1.3544
	0.930494	1.02272	0.942193	0.891864	0.838122		1.031				0.964866		0.748651			1.3639	1.2784	0.7183	2.3496	1.0015
	0.975445	0.934566	1.01846	0.878519	0.878908		0.880721				1.10943		0.765467			1.0095	0.7548	0.7908	2.3665	0.7724
	0.830363	0.896088	0.904602	0.909122	0.821811		0.886682				1.15297		0.63303			0.6576	1.2056	1.0815	1.3277	1.5991
	0.941902	0.843155	0.914662	0.855462	0.832377		0.914587				1.28648		0.610096			0.7608	1.3544	0.7129	1.2784	0.745
	0.918101	0.906838	0.922433	0.894028	0.859869		1.01408				0.876341					0.8101	1.0015	0.7961	0.7548	1.1235
	0.884055	0.938133	0.841104	0.827433	0.830761		0.830286									1.0954	0.7724	1.0617	1.2056	0.894
	0.990547	0.91744	1.03133	0.821501	0.815228		0.781292									1.0559	1.5991	1.2068	1.3544	1.3951
	0.929177	0.892966	1.1486	0.880528	0.889146		1.31212									0.7183	0.745	1.3976	1.0015	0.9992
	0.982976	1.05676	1.0477	0.8862	0.827677		1.10883									0.7908	1.1235	1.2995	0.7724	0.9912
	1.01867	0.981337	1.07668	0.97271	0.842082		1.74981									1.0815	0.894	1.0806	1.5991	0.5386
	0.940146	0.951004	1.01664	0.972279	0.877907		1.1976									0.7129	1.3951	0.6915	0.745	1.0589
	0.892982	0.836344	0.964823	0.87824	0.863298		1.44502									0.7961	0.9992	0.7521	1.1235	1.0045
	0.844667	0.865539	1.16912	0.838614	0.856207		1.034									1.0617	0.9912	0.729	0.894
	0.930486	0.924023	1.06971	0.848664	0.867468		1.03263									1.2068	0.5386	1.1743	1.3951
	0.938965	0.809301	1.10909	0.920109	0.874897		0.874915									1.3976	1.0589	1.5758	0.9992
	0.916614	0.835749	1.11696	0.864565	0.928159		0.823817									1.2995	1.0045	0.1902	0.9912
	0.943542	0.865368	0.992836	0.889526	0.844491		0.667119									1.0806		0.5706	0.5386
	0.955734	0.841233	1.03149	0.887071	0.791943		1.0036									0.6915		0.9378	1.0589
	0.941487	0.867746	0.946538	0.837049	0.812269		0.952614									0.7521		1.0611	1.0045
	0.919493	0.956831	1.06879	0.910471	0.872552		0.94922									0.729		1.192
	1.0225	0.824267	1.01943	0.966934	0.806362		0.683875									1.1743		0.91
	0.929482	1.07504	1.15102	0.871328	0.834554		0.925767									1.5758		1.2096
	0.949297	0.940905	1.02266	0.966595	0.807691		0.980859									0.7957		0.9744
	0.940444	0.879893	0.945058	0.905507	0.895417		1.18101									0.9247		0.629
	0.878761	0.857603	1.07607	0.841264	0.754652		0.738099									0.9378		0.795
	0.902164	0.822157	0.989865	0.945643	0.752128		0.879558									1.0536		0.5883
	0.861773	0.938781	0.905591	0.915293	0.783702		0.90678									0.8892		1.2298
	0.886779	0.89976	1.0274	0.859371	0.862472		0.937735									0.845		0.9924
	0.852205	0.908163	0.917239	0.792094	0.98947		1.31757									0.8404		0.944
	0.891524	0.919604	1.05195	0.831189	0.894525		1.03571									0.9744		1.5464
	0.976092	0.817027	1.129	0.791148	1.00912		1.27026									0.629		1.1754
	0.907388	0.917048	1.08969	0.810361	1.04633		0.81632									0.795		0.9019
	0.992207	0.908662	0.984045	0.754385	0.894312		1.03286									0.5408		0.6459
	0.906401	0.917343	0.957123	0.829994	0.886459		1.13423									1.2298		1.5122
		0.873495		0.807818	0.928863		1.00058									0.8979		0.8182
		0.836393		0.791061	0.92262		1.17061									0.9214		0.9846
		0.942753		0.812868	0.91811		0.94922									1.5464		1.6236
		0.927061		0.782861	0.882826		0.801613									1.1754		1.2298
		0.858486		0.881717	0.962445		0.737573									0.4785		1.1678
		0.86433		0.830328	0.925841		0.998257									0.8908		0.9747
		0.891698		0.910954	0.868217		1.15901									1.5122
		0.907383		0.871625	0.97934		0.90919									0.8182
		0.98228		0.811867	0.909948		0.908164									1.1441
				0.726953	0.860115		0.973787									0.9622
				0.734363	0.924727		1.06462									1.1507
				0.727649	0.917015											1.3102
				0.67443	0.834219											0.9674
				0.892212	0.8459
				0.839206	0.805691
				0.971671	0.945753
				0.926257	0.908227
				0.859172	0.923159
				1.08121	0.910207
				0.936334	0.878716
				1.0073	0.963451
				0.910799	0.858255
				0.832505	0.942808
				0.887914	0.823736
				0.835998	0.935906
				0.904986	0.932111
				0.78958	0.913168
				0.835257	0.866133
				0.768941	0.895067
				0.877728	0.845738
				1.0065	0.827736
				0.95401	0.841609
				0.94184	1.04093
				0.92644	1.04447
				0.971653	0.930083
				0.98282	0.891373
				0.872669	0.936642
				0.968545	0.875005
				0.926827	0.861281
				0.931965	0.867401
				0.906678	0.957363
				0.924851	0.886447
				0.936889	0.920702
				0.85698	0.914596
				0.856986	0.877001
				0.870099	0.918689
				0.911975	0.89271
				0.927923	1.01076
				0.881735	0.970329
				0.878346	0.868026
				1.00984
				0.80469
													0.816475
											0.877698		0.803184
											0.802347		0.99863
											0.755872		0.806718
											0.821755		0.771841
											0.786049		0.882064
											0.812397		0.868774
											1.04447		0.862674
											0.874665		0.865334
											0.797487		0.717444
											0.84045		0.801927
											0.864161		0.818836
											0.870658		0.948559
											0.858913		1.23504
											0.859287		1.03653
											0.811921		1.19514
											1.05555		1.10615
											0.981199		0.993895
											0.893817		0.770786
											0.83918		0.969199
											0.797682		1.02416
											1.15165		0.728799
											0.927704		0.72658
											0.889856		0.77413
											0.926912		0.709052
											0.900558		0.762388
											0.992522		0.761043
											0.957742		0.802795
											1.0389		0.923687
											0.998357		0.764511
											1.18821		0.851501
											0.871497		0.803013
											0.75893		0.678765
											0.958757		0.913459
											0.843145		0.889912
											0.921181		1.03474
											1.29673		0.993986
											0.897738		1.12771
											0.909402		0.730208
											1.28243		0.884009
											1.11994		1.14373
											0.804749		0.84857
											0.769231		1.15068
											1.27413		0.976991
											0.738801		0.96965
													1.13251
											1.00475		0.726535
											0.866095		0.784118
											1.09028		0.898761
											0.737425		0.747457
											1.21384		0.886078
											0.819832		0.78812
											1.15518		0.937897
											1.34188		0.937485
											0.883345		0.83969
											0.911593		0.711878
											0.782849		0.716528
											0.755993		0.783758
											0.877873		1.02398
											1.00686		0.944374
											0.878407		1.02955
											0.830333		1.29041
											0.79118		0.936806
											0.87089		0.933166
											0.956796		0.979482
											1.0019		0.95634
											1.51804		0.964362
											1.11794		0.945723
											1.18935		1.03974
											1.07208		1.03974
											0.871477		0.898867
											1.2461		0.989177
											1.39057		0.781539
											0.824685		0.732211
											1.14915		0.697891
											1.26676		0.769317
											0.739981		0.895142
											1.1078		0.890444
											0.689939		0.695371
											1.08482
											0.756765
											0.990962
											1.03396
											1.17292
											0.839368		0.6898
											0.924298		0.798289
											0.796778		0.660344
											0.82923		0.716221
											1.24359		0.700688
											0.873971		0.687224
											1.31406		1.01318
											0.88106		0.733347
											1.08599		0.945151
											0.941318		0.713224
											0.937502		0.722952
											0.879013		0.885519
											1.30216		0.794845
											1.3692		0.746525
											1.04595
											1.07775		0.693724
											1.1115
											1.14618		0.789901
											1.04839		0.860321
											0.96352		0.666032
											1.2195
											0.882372		0.812572
											0.911688		0.805334
											1.03759		1.1103
											1.0767		0.960091
											1.07498		1.12187
											1.26185		1.12648
											0.945513		0.691052
											1.02238		0.930595
											0.930391		0.79994
											1.16774		0.812285
											0.776674		1.28708
											0.963636
											0.967349		0.821803
											0.799149		0.880808
											0.981815		0.86887
											1.50142		0.984902
											0.997477		0.871311
											0.96864		0.943816
											0.769498		0.876812
											0.945078		0.852856
											1.35377		1.1202
											0.904188		1.19164
											0.834578		1.13678
											0.828142		0.76794
											1.04051		0.811061
											0.812327		0.831231
											1.01825		1.14543
											0.978819		0.776399
											1.04771		0.929343
											1.16535		0.943414
											0.773705		0.8665
											1.12892		1.16601
											0.955533		1.2722
											0.973276		1.20232
											0.853464		0.787938
											0.740931		0.957971
											0.851904		0.701443
											0.871459		0.965482
											0.843447		1.06984
											0.940387		1.16022
											0.890218		0.772023
											0.891418		1.04946
											0.865856		1.34708
											1.33908		0.826119
													1.19941
													0.81695
													0.758863
													0.801293
													0.84369
													0.708237
													0.722573
													1.35852
													0.994076
													0.803393
													0.892015
													0.851298
													0.988531
													0.744935
													0.976346
													0.744161
													0.914089
													0.964547
													0.933955
													1.12904
													0.842636
													0.950957
													0.752423
													0.826604
													0.813726
													0.827181
													0.828469
													0.838703
													1.10306
													0.765001
													0.680011
													0.868843
													0.811611
													0.88162
													0.860882
													0.712066
													0.888954
													1.01519
													0.732012
													1.29339
													1.245
													0.680189
													0.998795
													0.902215
													0.663004
													0.90725
													0.900746
													0.838575
													0.817346
													0.800396
													0.778146
													0.89863
													0.986032
													0.766237
													0.945939
													0.852505
													0.770988
													0.830147
													0.781163
													0.678364
													0.662737
													0.901731
													0.819391
													0.835734
													0.751801
													0.779139
													0.790878
													0.750906
													0.861243
													1.02674
													1.12601
													0.827851
													0.708282
													0.896325
													0.818616
													0.748879
													0.890519
													0.996474
													0.9967
													1.19575
													0.947459
													0.731166
													0.891625
													0.795391
													0.868979
													0.900372
													1.05518
													1.0557
													0.913568
													1.36558
													0.93295
													0.870961
													0.82078
													0.876333
													0.843082
													0.805212
													0.752191
													0.739565
													0.854924
													0.840225
													0.896252
													0.886515
													0.805863
													0.76393
													0.748777
													0.824348
													0.779507
													0.731188
													0.788812
													0.755721
													0.87416
													0.725929
													0.728687
													0.858223
													0.934928
													0.829983
													1.1676
													0.888466
													1.1897
													1.2626
													0.836224
													0.849613
													0.98517
													0.69503
													0.898736
													1.06133
													0.692878
													0.915864
													0.897108
													0.834576
													0.748306
													0.778672
													0.695237
													0.753524
													0.731833
													0.851761
													0.861864
													0.765473
													0.754156
													0.749748
													0.78246
													0.782517
													1.0957
													1.1223
													1.04882
													0.756409
													0.792204
													0.6736
													0.86777
													0.835863
													0.795142
													0.73121
													0.681614
													0.814286
													0.821659
													0.821
													0.794385
													1.05642
													0.757186
													0.721861
													0.774841
													0.871416
													0.734257
													0.7187
													0.991058
													0.912944
													0.673511
													0.848701
													0.814179
													0.779105
													0.86244
													0.909306
													0.788756
													0.781274
													0.801434
													0.900826
													1.09535
													1.11528
													0.766411
													0.927244
													0.902725
													0.855423
													1.01604
													0.711443
													0.737376
[truncated: 26 more columns]

## Sheet: Sup Fig 3
	mt-Keima																Electron Microscopy
	CONTROL 1	N370S	CONTROL 2	E326K1	E326K2		CONTROL	E326K 1	E326K 2		CONTROL	N370S 1	N370S 2				Autophagosomes		Autolysosomes		Lysosomes			Autophagosomes		Autolysosomes		Lysosomes
	0.329	0.283	0.58	0.277	0.638		0.998	0.405057	1.152		0.44	0.644	0.603				Isogenic Control	E326K	Isogenic Control	E326K	Isogenic Control	E326K		Isogenic Control	N370S	Isogenic Control	N370S	Isogenic Control	N370S
	0.306	0.323	0.442	0.653	0.666		0.996	0.339954	1.066		1	0.632	0.792				1	4	2	2	1	4		0	1	0	0	0	0
	0.474	0.248	0.343	0.826	0.427		0.966	0.347241	1.222		1.235	0.999	0.659				0	1	0	2	2	1		1	1	0	2	3	3
	0.49	0.253	0.788	0.842	0.786		0.98	0.35309	0.902		1.252	0.912	0.596				0	1	0	2	2	0		0	1	0	3	0	1
	0.374	0.319	0.836	0.927	0.534		0.973	0.680102	0.943		1.802	0.937	0.392				1	1	2	2	2	1		0	1	1	0	0	3
	0.331	0.252	0.901	0.546	0.637		0.989	0.575348	0.838		1.151	0.146	0.644				0	1	1	0	2	3		0	1	0	0	2	3
	0.335	0.279	0.576	0.609	0.583		0.995	0.352509	1.108		1.244	0.456	0.65				1	1	1	2	0	4		2	2	1	1	0	5
	0.365	0.248	0.803	0.796	0.323		0.98	0.401104	0.718		1.011	0.54	0.533				2	3	2	3	1	2		2	2	2	2	1	0
	0.516	0.272	1.146	0.649	0.824		0.992	0.287258	0.961		0.666	0.081	0.82				4	1	2	5	2	0		2	0	0	0	0	0
	0.32	0.212	0.719	0.67	0.593		0.999	0.308161	0.778		0.52	0.082	0.993				1	0	2	5	3	0		2	2	0	0	2	0
	0.253	0.219	0.815	0.585	0.1		0.999	0.628259	0.578		1.128	0.342	0.987				3	1	4	3	0	1		3	2	0	2	2	3
	0.324	0.242	0.874	0.52	0.672		1	0.43	0.751		1.102	0.156	0.685				3	0	4	2	3	2		2	1	3	0	2	2
	0.313	0.536	0.956	0.624	0.538		0.997	0.292	0.762		1.037	0.258	0.937				3	1	1	2	2	1		1	0	1	1	0	1
	0.16	0.116	0.945	0.423	0.492		0.994	0.511	1.07		1.001	0.507	0.638				4	1	3	2	3	0		0	1	0	3	0	1
	0.286	0.366	0.68	0.724	0.702		1	0.54	0.205721		1.334	0.459	0.766				4	4	1	3	2	3		1	1	3	3	1	0
	0.483	0.006	0.84	0.771	0.666		0.999	0.285	0.617529		1.073	0.27	0.878				2	3	0	4	0	3		2	1	0	1	1	0
	0.421	0.277	0.732	0.709	0.889		0.982	0.675	0.903492		1.179	0.432	0.954				2	2	1	6	0	2		4	0	0	1	2	5
	0.284	0.424	0.791	0.683	0.586		0.977	0.499	0.112681		1.217	0.458	0.755				1	1	0	7	1	4		2	0	1	3	0	0
	0.299	0.008	0.837	0.452	0.294		0.992	0.758	0.0005		0.455	0.301	0.739				3	1	3	6	0	5		1	4	1	1	1	0
	0.278	0.029	0.882	0.641	0.613		0.992	0.683	2.64e-05		1.388	0.162	0.797				2	1	1	0	1	4		1	2	1	2	2	1
	0.21	0.406	0.763	0.683	0.449		0.988	0.367	0.000413		0.511	0.454	0.75				1	2	0	0	0	1		1	2	0	2	0	1
	0.28	0.369	0.79	0.599	0.396		0.982	0.879	0.297		0.528	0.41	0.773				2	2	1	1	3	9		0	0	0	2	0	1
	0.35	0.237	0.879	0.709	0.728		0.975	0.808	0.036		1.277	0.342	0.829				0	2	0	5	0	3		0	0	2	4	1	0
	0.282	0.052	0.904		0.626		0.995	0.536	0.137		0.758	0.514	0.9				0	1	0	3	0	3		0	1	2	0	0	1
	0.265	0.139	0.781		0.533		0.987	0.301	0.138		0.703	0.65	0.907				0	1	0	2	2	4		0	1	1	0	0	0
	0.212		0.581		0.188		0.976	0.392	0.454		0.859	0.693	0.614				1	1	0	0	0	1		2	0	1	1	1	1
	0.296		0.748				0.993	0.636	0.326		0.948	0.582	0.852				2	1	0	4	0	1		1	0	0	1	1	2
	0.221		0.736				0.97	0.741	0.37		0.66	0.69	0.525				1	1	0	2	0	2		2	2	0	4	1	0
	0.264		0.64				1.018	0.673	0.449		0.833	0.464	0.873				0		0		0			3	1	1	4	0	1
	0.341		0.943				0.983	0.593	0.327		0.708	0.704	0.739				0		1		0			1	1	2	6	0	6
	0.198		0.48				0.998	0.668	0.036		1.001	0.749	0.923											2	0	2	0	1	2
	0.373		0.659				0.969	0.853	0.137		0.848	0.915	0.865											1	2	1	3	1	2
	0.31		0.691				0.966	0.876	0.138		0.596	0.921	0.942											2	1	1	2	1	0
	0.136		0.855				0.995	0.854	0.454		0.471	0.431	0.825											0	0	0	3	0	1
	0.832		0.636				0.985	0.62	0.326		0.459	0.852	0.718											1	0	1	1	0	1
	0.788						1.003	0.741	0.37		0.641	0.779	0.942											1	3	0	2	0	0
	0.703						1.013	0.91	0.449		0.624	0.608	0.941											0	0	0	2	0	0
	0.606						0.979	0.615	0.327		0.836	0.421	0.97											3	2	0	1	2	0
	0.591						1.002	0.849	0.036		0.947	0.701	0.878											3	1	0	0	0	1
	0.469						0.999	0.555	0.137		0.858	0.627	0.885											0	1	1	1	1	9
							0.991	0.767	0.138		0.963	0.644	0.893											0	2	1	0	1	11
							0.996	0.826	0.454		0.883	0.789	0.842											0	3	2	0	1	0
							0.985	0.553	0.326		0.828	0.708	0.752											0		1		1
							1	0.52	0.37		0.843	0.6
							0.989	0.644	0.449		0.626	0.495
							0.999	0.526	0.327		0.769	0.807
							0.981	0.393	0.497		0.655	0.843
							0.999	0.492	0.089		0.765	0.741
							0.989	0.401	0.28		0.883	0.863
							0.984	0.758	0.014		0.721	0.979
							0.993	0.76	0.133		0.595	0.763
							1	0.686	0.139		0.517	0.468
							0.963	0.883	0.166		0.597	0.489
							0.98	0.942	0.311		0.412	0.27
							0.999	0.733	0.24		0.703	0.55
							0.982	0.582	0.301		0.56	0.68
							0.997	0.891	0.741		0.488	0.582
							0.991	0.838	0.722		0.727	0.661
							0.998	0.533	0.935		0.906	0.908
							0.996	0.721	0.72		0.523	0.675
							0.981	0.651	0.648		0.582	0.593
							0.993	0.894	0.61		0.74	0.91
							0.998	0.925	0.588		0.951	0.885
							0.997	0.942	0.745		0.691	0.897
							0.999	0.696	0.674		0.798	0.963
							1	0.521	0.703		0.87	0.866
							0.998	0.834	0.786			0.854
							1	0.767	0.67			0.163
							0.992	0.878	0.669			0.115
							0.997	0.694	0.641			0.162
							0.992	0.846	0.61			0.489
							1	0.656	0.736			0.506
							1	0.947	0.769			0.775
								0.945	0.737			0.64
							1.002	0.88	1.109			0.784
								0.695	0.716			0.78
							0.994	0.919	0.793			0.848
							0.998	0.934	0.597			0.668
							0.993	0.66	0.763			0.577
							1	0.771	1.259			0.738
							1	0.608	0.643			0.729
							1	0.859	0.711			0.87
							1		0.917			0.894
							1		0.729			0.62
							1		1.176			0.674
							0.996		0.743			0.838
							0.973		0.748			0.569
							1.002		0.803			0.743
							1		0.735			0.848
							0.993		0.615			0.695
							1.004		0.883			0.75
							0.982		0.899			0.866
							0.999		0.928			0.767
							0.993		0.869			0.927
							0.998		0.708			0.952
							1		0.781			0.957
							0.996		0.544			0.935
							0.99		0.598			0.875
							1		0.606			0.892
							0.996		0.716			0.733
							1.001		0.716			0.687
							0.99		0.665			0.539
							0.992		0.553			0.449
							0.665		0.659			0.694
							0.767		0.921			0.817
							0.814		0.856			0.813
							0.576		1.017			0.773
							0.655		0.643			0.774
							0.854		0.81			0.789
							0.834		0.755			0.79
							0.828		0.655			0.794
							0.75		0.714			0.804
							0.706		0.893			0.91
							0.95		0.989			0.631
							0.887		0.856			0.643
							0.67		0.813			0.781
							0.748		1.014			0.886
							0.652		0.702			0.91
							0.658		0.788			0.889
							0.645		0.754			0.958
							1.099		0.843			0.669
							0.629		0.719			0.714
							0.679		0.719
							0.809		0.753
							0.726		0.89
							0.941		0.765
							0.717		0.771
							0.66		0.894
							0.62		0.675
							0.598		0.801
							0.604		0.921
							0.676		0.983
							0.601		0.735
							0.782		0.752
							0.726		0.7
							0.682		0.895
							0.591		0.949
							0.738		0.795
							0.655		0.886
							0.723		0.713
							0.705		0.74
							0.561		0.722
							0.722		0.981
							0.693		0.829
							0.745		0.744
							0.791		0.753
							0.766		0.85
							0.832		0.972
							1.013		1.079
							0.863		0.916
							0.679		0.949
							0.724		0.831
							0.795		0.759
							0.784		1.052
							0.87		0.695
							0.985		0.774
							0.701		1.058
							0.875		1.013
							0.66		0.881
							0.639		0.737
							0.543		0.991
							0.669		1.006
							0.889		0.911
							0.406		0.974
							0.727		0.747
							0.707		0.786
							0.981		0.912
							0.669		0.858
							0.629		0.929
							0.493		0.772
							0.619		0.929
							0.671		1.024
							0.55		0.755
							0.568		0.77
							0.71		0.758
							0.813		0.714
							0.604		0.708
							0.839		0.836
							0.646		0.899
							0.461		0.831
							0.755		0.727
							0.537		0.622
							0.955		0.653
							1.178		0.669
							0.683		0.667
							0.748		0.57
							0.714		0.488
							0.608		0.798
							0.913		0.729
							0.816		0.822
							0.704		0.757
							0.609		0.758
							0.506		0.844
							0.588		0.828
							0.818		0.775
							1.013		0.808
							0.796		0.772
							1.187		0.678
							0.811		0.697
							0.826		0.714
							0.784		0.904
							0.871		1.066
							0.871		0.967
							0.78		0.621
							0.734		0.785
							0.779		0.758
							0.885		0.706
							0.714		0.738
							0.693		0.853
							0.734		0.981
							0.91		0.895
							0.84		0.891
							1.071		0.73
							0.825		0.713
							1.298		0.815
							1.06		0.868
							0.967		0.982
							0.922		0.988
							0.572		0.85
							0.702		0.986
							0.872		0.802
							0.929		0.842
							0.856		0.82
							0.72		1.107
							0.892		1.068
							0.763		1.003
							0.94		1.006
							0.891		1.231
							0.743		1.044
							0.849		1.082
							0.886		0.998
							0.85		0.784
							1.142		0.902
							1.037
							0.91
							0.577
							0.715
							0.829
							0.714
							0.846
							0.817
							0.823
							0.761
							0.864
							0.722
							0.839
							0.679
							0.89
							0.705
							0.497
							0.766
							1.018
							0.477
							0.719
							1.002
							0.917
							0.824
							0.647
							0.643
							0.672
							0.767
							0.794
							0.778
							0.859
							0.696

## Sheet: Sup Fig 4
	NPs Coloc					Lysosensor Yellow Blue DND160																		Lysosomal pH													GBA1 Protein Expression
	CONTROL	MUTANT				Untreated					Control NPs					Acidic NPs								Untreated					Acidic NPs								Untreated		Rapamycin		Acidic Nanoparticles			Untreated		Rapamycin		Acidic Nanoparticles
	0.332	0.451				CONTROL 1	N370S	CONTROL 2	E326K 1	E326K 2	CONTROL 1	N370S	CONTROL 2	E326K 1	E326K 2	CONTROL 1	N370S	CONTROL 2	E326K 1	E326K 2				CONTROL 1	N370S	CONTROL 2	E326K 1	E326K 2	CONTROL 1	N370S	CONTROL 2	E326K 1	E326K 2				Isogenic Control	E326K	Isogenic Control	E326K	Isogenic Control	E326K		Isogenic Control	N370S	Isogenic Control	N370S	Isogenic Control	N370S
	0.429	0.398				0.039633	0.033861	0.049152	0.049316	0.053837	0.026267	0.033763	0.049985	0.049917	0.027785	0.033885	0.034313	0.014507	0.031064	0.02664				4.03336	4.50513	3.06443	4.11416	4.00114	3.9908	4.0651	3.02874	2.80457	2.82701				1	0.955629	1	0.890533	1	0.969248		1	0.987931	0.977975	0.980526	0.957047	0.976693
	0.343	0.565				0.034632	0.029672	0.033212	0.037457	0.040249	0.029744	0.039013	0.051209	0.026373	0.028264	0.025395	0.043601	0.01669	0.034814	0.029426				4.1191	4.50641	3.06563	4.11516	4.00786	4.13065	4.12044	3.16548	3.14922	3.00609				1	0.997514	1.08174	1.07601	0.971804	1.01755		1	1.0011	0.97969	1.05121	0.963347	0.95514
	0.593	0.442				0.033722	0.02981	0.049658	0.054074	0.033093	0.024581	0.037638	0.036069	0.042291	0.037714	0.027166	0.027649	0.017774	0.050399	0.031338				4.1541	4.51178	3.07457	4.11951	4.06515	4.14849	4.12501	3.19222	3.43919	3.41972				1	0.992824	0.976068	0.900072	0.977794	0.953143		1	1.04085	1.03628	1.0416	1.11902	1.16131
	0.577	0.395				0.039452	0.055734	0.027959	0.055239	0.036506	0.027107	0.040336	0.039095	0.032125	0.032495	0.026905	0.050377	0.017022	0.035262	0.019279				4.21498	4.51544	3.09562	4.14532	4.06981	4.2275	4.20315	3.26009	3.62413	3.43493
	0.494	0.478				0.026338	0.041085	0.039959	0.031377	0.032183	0.02831	0.043245	0.036795	0.036617	0.022732	0.027982	0.041288	0.018777	0.030882	0.030568				4.27676	4.52373	3.27039	4.14738	4.09314	4.24205	4.31989	3.37397	3.68502	3.73842
	0.53	0.482				0.028323	0.053694	0.040666	0.027867	0.032471	0.028084	0.034769	0.034026	0.028094	0.032449	0.031793	0.035863	0.02123	0.030437	0.028743				4.29793	4.52388	3.32642	4.15455	4.09905	4.25101	4.3422	3.49516	3.73544	3.80674
	0.556	0.422				0.029308	0.072273	0.041453	0.029416	0.033559	0.027281	0.024041	0.03927	0.036571	0.030592	0.033306	0.038148	0.024016	0.033165	0.032421				4.30313	4.53082	3.36959	4.16937	4.11998	4.29785	4.35812	3.52589	3.73877	3.91319
	0.546	0.305				0.028124	0.057116	0.032484	0.036157	0.033393	0.022558	0.02844	0.036699	0.039792	0.029518	0.033919	0.035352	0.027381	0.03545	0.036382				4.35621	4.5323	3.37698	4.18325	4.12582	4.30715	4.38821	3.55111	3.7466	3.95925
	0.405	0.384				0.029451	0.023571	0.032809	0.035678	0.034073	0.038198	0.032085	0.051618	0.030461	0.029632	0.036975	0.048239	0.025363	0.039883	0.034535				4.35746	4.53391	3.38911	4.18584	4.12714	4.37537	4.38842	3.55595	3.842	3.96871
		0.371				0.036538	0.041944	0.029458	0.042762	0.039823	0.022601	0.028556	0.040205	0.055426	0.032366	0.03197	0.030489	0.018168	0.042682	0.041838				4.37671	4.53489	3.52247	4.19087	4.13737	4.37721	4.41179	3.60926	3.87473	3.97708
		0.219				0.039977	0.027191	0.03234	0.038556	0.041893	0.042683	0.0262	0.04263	0.027097	0.037703	0.030818	0.026389	0.020164	0.042207	0.032285				4.38129	4.54542	3.55041	4.20498	4.16274	4.39269	4.4318	3.68057	3.87634	3.99183
		0.268				0.039959	0.043392	0.032663	0.049919	0.06769	0.032278	0.036157	0.039182	0.027536	0.029587	0.023302	0.025144	0.019055	0.045528	0.039545				4.38175	4.54937	3.57883	4.22258	4.17558	4.39952	4.45552	3.72668	3.89551	4.04414
		0.41				0.031325	0.054646	0.035474	0.056295	0.069992	0.027684	0.033739	0.035758	0.045196	0.029595	0.026262	0.030183	0.020361	0.043663	0.035542				4.39354	4.55078	3.60658	4.25167	4.17788	4.40069	4.49522	3.80971	3.92226	4.06531
		0.431				0.042658	0.050174	0.03693	0.039798	0.062427	0.03727	0.03657	0.03386	0.048462	0.029044	0.02458	0.043591	0.01725	0.039834	0.033269				4.39651	4.55262	3.66905	4.25458	4.18727	4.4192	4.53221	3.81467	3.94209	4.08283
						0.034696	0.053594	0.036192	0.055391	0.093493	0.029501	0.029772	0.041343	0.037931	0.026035	0.023588	0.016978	0.020214	0.041946	0.019313				4.40405	4.55881	3.84346	4.26927	4.18898	4.42769	4.5346	3.81773	3.96004	4.08683
						0.037506	0.016577	0.042781	0.092069	0.055884	0.025694	0.033801	0.026549	0.039889	0.021649	0.025361	0.025633	0.018018	0.03304	0.034941				4.41344	4.55961	3.85406	4.27182	4.19555	4.44162	4.55752	3.8357	3.995	4.09018
						0.038892	0.033734	0.030255	0.058879	0.031402	0.027664	0.023408	0.032062	0.044536	0.032124	0.026611	0.025933	0.021856	0.03157	0.023206				4.42577	4.55967	3.85954	4.2861	4.20744	4.4494	4.5648	3.84572	3.99712	4.09358
						0.033212	0.049237	0.042654	0.034714	0.039282	0.031704	0.035189	0.02857	0.05156	0.026732	0.038647	0.018665	0.024864	0.033154	0.024868				4.45158	4.56104	3.86302	4.28976	4.22501	4.45273	4.5961	3.85995	4.00441	4.1124
						0.02915	0.039083	0.034168	0.072077	0.025863	0.035573	0.024603	0.023615	0.044392	0.031715	0.050967	0.015528	0.02491	0.032699	0.018493				4.45816	4.56132	3.88027	4.29917	4.25511	4.46021	4.62022	3.86004	4.02766	4.14342
						0.031956	0.047122	0.03173	0.062956	0.029292	0.027704	0.027425	0.033818	0.041014	0.042999	0.04648	0.018293	0.023957	0.038582	0.023557				4.45892	4.57047	3.92146	4.3034	4.27085	4.46625	4.6505	3.86527	4.02885	4.15675
						0.033449	0.035232	0.031858	0.064973	0.03468	0.027022	0.029308	0.029918	0.04528	0.035612	0.040208	0.01993	0.021854	0.035563	0.022132				4.46287	4.57302	3.92357	4.30605	4.27276	4.46747	4.65173	3.92851	4.0668	4.17308
						0.039877	0.042354	0.0254	0.048454	0.038194	0.037828	0.022669	0.040865	0.051371	0.026688	0.039463	0.017007	0.017965	0.042844	0.024901				4.47129	4.57468	3.93224	4.30839	4.27843	4.47123	4.67294	3.94812	4.11097	4.18954
						0.049278	0.041719	0.028484	0.04706	0.028752	0.037157	0.02201	0.032425	0.039984	0.032461	0.062748	0.022439	0.01713	0.042236	0.023513				4.47396	4.57723	3.94342	4.31731	4.27939	4.48484	4.67831	3.95565	4.11647	4.19584
						0.052956	0.033404	0.025827	0.036533	0.028884	0.031207	0.022329	0.033488	0.037912	0.029488	0.052193	0.023742	0.025472	0.023621	0.020436				4.47511	4.57867	3.9549	4.31896	4.27963	4.5093	4.67957	3.97813	4.11771	4.24499
						0.050296	0.025025	0.043763	0.032691	0.047235	0.035808	0.022079	0.037598	0.030861	0.019294	0.046131	0.026095	0.025197	0.035868	0.023047				4.48294	4.58219	3.95989	4.34419	4.28803	4.51695	4.68128	3.99941	4.12641	4.25396
						0.057193	0.039809	0.034735	0.060637	0.038308	0.033882	0.023056	0.034194	0.026158	0.037559	0.049866	0.048969	0.025647	0.035979	0.020334				4.48762	4.58418	3.98421	4.3486	4.31684	4.51964	4.68378	4.0119	4.12951	4.27653
						0.036373	0.064186	0.033723	0.076435	0.037662	0.054918	0.020789	0.03637	0.010088	0.032161	0.05397	0.044889	0.033952	0.035754	0.026066				4.49033	4.58963	3.992	4.35096	4.32604	4.53909	4.68915	4.01678	4.13338	4.28753
						0.038693	0.054593	0.060869	0.04992	0.066987	0.030554	0.021342	0.034027	0.030418	0.032398	0.055592	0.035806	0.028994	0.025015	0.020621				4.49481	4.59343	3.99509	4.37091	4.32801	4.54059	4.69142	4.03353	4.13968	4.31578
						0.036905	0.034296	0.036751	0.069762	0.068437	0.043268	0.022175	0.028843	0.032515	0.027985	0.046868	0.041907	0.024883	0.029241	0.02265				4.49685	4.60018	3.99918	4.38459	4.34912	4.54221	4.69548	4.06048	4.14759	4.31601
						0.048568	0.039934	0.043206	0.048863	0.088139	0.037831	0.038259	0.025918	0.040867	0.030865	0.050742	0.042022	0.020212	0.035239	0.023155				4.51057	4.60314	4.06776	4.3863	4.37032	4.54744	4.70109	4.07036	4.17159	4.3343
						0.03918	0.049913	0.044311	0.058793	0.067503	0.035039	0.075641	0.031525	0.046898	0.037129	0.054698	0.049431	0.021327	0.039894	0.015045				4.51296	4.60429	4.07628	4.39248	4.37258	4.55567	4.70763	4.1004	4.18401	4.34127
						0.046273	0.048703	0.048957	0.051047	0.067728	0.031798	0.05573	0.022827	0.033024	0.033377	0.052109	0.037103	0.022104	0.028745	0.019635				4.51867	4.60498	4.07855	4.39316	4.37699	4.5623	4.72526	4.10049	4.1853	4.34897
						0.050395	0.046696	0.061987	0.06365	0.042442	0.042924	0.05153	0.022074	0.036407	0.062728	0.051437	0.042341	0.021074	0.030879	0.029083				4.52992	4.60862	4.08475	4.40239	4.38235	4.57121	4.72717	4.10436	4.1931	4.35305
						0.036368	0.036943	0.054509	0.063789	0.042858	0.075031	0.04094	0.024878	0.044738	0.07831	0.053086	0.036051	0.033445	0.032273	0.029809				4.55432	4.61172	4.08803	4.40638	4.38655	4.57187	4.72756	4.12388	4.22863	4.36898
						0.029755	0.039522	0.059096	0.088586	0.041794	0.05441	0.053114	0.033501	0.007954	0.064954	0.046247	0.020492	0.030469	0.047966	0.026889				4.5555	4.6203	4.11229	4.41163	4.39201	4.573	4.7349	4.13131	4.23219	4.38066
						0.03674	0.037837	0.034687	0.088148	0.058141	0.072064	0.042533	0.025202	0.032266	0.067358	0.05459	0.033594	0.028677	0.039309	0.027029				4.55896	4.62169	4.11239	4.42379	4.41079	4.58714	4.73692	4.13676	4.24352	4.40126
						0.030526	0.037835	0.039283	0.082955	0.052966	0.043029	0.028809	0.030496	0.039764	0.060227	0.065787	0.044966	0.025705	0.043111	0.025877				4.56614	4.62585	4.1226	4.43961	4.42244	4.5895	4.74277	4.15095	4.2551	4.41376
						0.051866	0.043118	0.025753	0.08829	0.048322	0.05662	0.045869	0.028364	0.036392	0.05075	0.056925	0.045231	0.022546	0.037039	0.026281				4.56865	4.63035	4.12977	4.43968	4.4293	4.59025	4.75427	4.1601	4.25577	4.42111
						0.040501	0.037681	0.029906	0.06384	0.04751	0.049722	0.052528	0.071389	0.02308		0.056058	0.034253	0.045508	0.04292	0.039043				4.57952	4.63519	4.14535	4.44199	4.43256	4.59515	4.76097	4.16493	4.25913	4.422
						0.046414	0.064084	0.046851	0.087806	0.084143	0.054144	0.033739	0.060824	0.024484		0.055231	0.04809	0.050624	0.034551	0.029149				4.58738	4.63819	4.15506	4.44354	4.46582	4.59595	4.76502	4.1693	4.27025	4.42352
						0.045995	0.070187	0.043484	0.057047	0.087586	0.046614	0.033621	0.043108	0.025584		0.05621	0.040814	0.050299	0.031369	0.02761				4.58961	4.6392	4.16159	4.45147	4.46718	4.5974	4.76781	4.17097	4.27308	4.43745
						0.051529	0.103875	0.050935	0.067768	0.051959	0.053943	0.046972	0.064583	0.03015		0.028796	0.039391	0.051149	0.030213	0.025001				4.591	4.64169	4.18516	4.4543	4.46965	4.60479	4.78033	4.1947	4.27728	4.45566
						0.055757	0.051549		0.079021	0.05385	0.047289	0.046111	0.051558	0.069177		0.025183	0.039835	0.044655	0.029864	0.024429				4.60149	4.64316	4.21629	4.45715	4.47688	4.60516	4.78399	4.20368	4.28899	4.47612
						0.046953	0.043898		0.046116	0.055023	0.047401	0.026514	0.063277	0.069275		0.032878	0.036021	0.04539	0.032193	0.0261				4.6252	4.65629	4.21815	4.4626	4.4796	4.62193	4.79674	4.21433	4.28993	4.53615
						0.072783	0.035553		0.063262	0.048969	0.053463	0.044044	0.058032	0.073858		0.035683	0.048041	0.050046	0.031694	0.027386				4.63182	4.65831	4.22111	4.46295	4.48331	4.62211	4.81755	4.22161	4.29516	4.54287
						0.051063	0.037166		0.096362		0.039437		0.068017	0.051307		0.036055		0.039524	0.037642	0.028112				4.64235	4.66947	4.23458	4.46321	4.48512	4.63001	4.82496	4.2301	4.30358	4.54523
						0.05561	0.031211		0.069702				0.046741	0.033779		0.033988		0.058099	0.035825	0.017102				4.64583	4.67566	4.24182	4.46534	4.49611	4.63505	4.83586	4.23678	4.31212	4.56033
						0.028822							0.050879	0.055424		0.02748		0.050394	0.030763	0.01615				4.64804	4.67586	4.24187	4.46565	4.49667	4.64389	4.83777	4.2413	4.32004	4.57203
						0.03748							0.032829	0.031927		0.020383		0.037941	0.038421	0.014889				4.65178	4.6767	4.2445	4.47434	4.50316	4.64839	4.84239	4.26229	4.33177	4.58303
						0.036863							0.042715	0.037077		0.026651		0.04962	0.038346	0.015216				4.65191	4.68032	4.25571	4.49177	4.524	4.66611	4.84638	4.26364	4.33429	4.60571
						0.038072							0.066106	0.032386		0.034078		0.008776	0.040864					4.65206	4.68154	4.26225	4.49787	4.52779	4.67507	4.84673	4.28114	4.34174	4.61128
													0.060424	0.029457		0.034148		0.058066	0.04293					4.65581	4.68397	4.27477	4.49857	4.53134	4.67623	4.85894	4.28946	4.35221	4.62052
													0.052766	0.027564		0.033399		0.057216						4.66263	4.684	4.27677	4.50589	4.54626	4.67906	4.8591	4.29412	4.35252	4.62473
														0.032063		0.037825		0.043131						4.67352	4.68785	4.30437	4.50619	4.54774	4.68661	4.86756	4.29814	4.36314	4.63197
														0.035477		0.022695		0.044585						4.67618	4.68797	4.30628	4.50924	4.5543	4.69924	4.87458	4.30014	4.36629	4.63318
														0.032494		0.028647		0.052072						4.68269	4.69326	4.31592	4.51322	4.55584	4.70184	4.91479	4.30091	4.37354	4.64331
																		0.0406						4.68385	4.69926	4.31722	4.51324	4.55598	4.70463	4.92209	4.30102	4.39555	4.64582
																		0.044774						4.684	4.70203	4.31912	4.51711	4.55769	4.70956	4.92525	4.31458	4.40237	4.64817
																		0.035668						4.68782	4.70452	4.33048	4.53136	4.57313	4.71309	4.93733	4.3228	4.40576	4.65382
																								4.7	4.7078	4.34133	4.53487	4.59243	4.71594	4.94111	4.33217	4.41816	4.65424
																								4.70454	4.7119	4.35733	4.53535	4.59425	4.71736	4.94364	4.34284	4.42094	4.65588
																								4.70984	4.71368	4.35783	4.53807	4.59797	4.72832	4.94401	4.34384	4.42477	4.65738
																								4.71488	4.7155	4.35823	4.54173	4.599	4.72894	4.97161	4.34758	4.43833	4.66325
																								4.71922	4.72106	4.37041	4.5436	4.6037	4.73395	4.97289	4.36416	4.44792	4.66897
																								4.72128	4.72403	4.38113	4.54372	4.61284	4.73456	4.97687	4.36544	4.46352	4.67266
																								4.72246	4.72411	4.38258	4.54728	4.62272	4.73696	4.98464	4.36725	4.47876	4.70166
																								4.72418	4.72556	4.38674	4.55501	4.62274	4.75315	4.98522	4.37106	4.4796	4.73108
																								4.72894	4.72936	4.38835	4.56489	4.62744	4.75724	4.98782	4.37685	4.48308	4.73251
																								4.73344	4.73356	4.39629	4.58257	4.63636	4.76871	4.99478	4.38468	4.49144	4.74591
																								4.74271	4.73559	4.40221	4.58568	4.64508	4.7786	4.9977	4.3915	4.49393	4.74726
																								4.74367	4.75803	4.4231	4.58591	4.64791	4.79371	5.0025	4.39263	4.49666	4.75046
																								4.74505	4.75807	4.42565	4.60835	4.64936	4.80298	5.04161	4.40312	4.49774	4.7589
																								4.74845	4.75899	4.43331	4.61755	4.65616	4.81267	5.05403	4.41123	4.50206	4.76863
																								4.75141	4.76032	4.44791	4.6179	4.67148	4.8128	5.06897	4.41221	4.50291	4.77343
																								4.75266	4.76101	4.45243	4.62201	4.67794	4.85769	5.07858	4.41903	4.52257	4.77853
																								4.75787	4.76588	4.45399	4.62817	4.67941	4.86474	5.08906	4.43285	4.52657	4.78193
																								4.76066	4.76593	4.45987	4.6324	4.68537	4.87225	5.11247	4.43468	4.52905	4.79404
																								4.76895	4.77948	4.46477	4.63412	4.68808	4.87259	5.11843	4.44832	4.54107	4.80593
																								4.77467	4.78093	4.47107	4.64205	4.6914	4.89044	5.14291	4.44984	4.55059	4.81494
																								4.77655	4.80506	4.47158	4.64646	4.70573	4.89168	5.15772	4.45513	4.55511	4.836
																								4.77742	4.81011	4.48309	4.65087	4.70731	4.90333	5.15988	4.4566	4.55895	4.85561
																								4.80236	4.81044	4.49338	4.65293	4.71717	4.90397	5.229	4.46384	4.56298	4.86608
																								4.8045	4.81916	4.49406	4.65469	4.71903	4.90728	5.24146	4.47296	4.56955	4.8729
																								4.81594	4.82306	4.51022	4.65647	4.72868	4.91237	5.24164	4.47499	4.59056	4.87688
																								4.82138	4.82499	4.51826	4.65822	4.74233	4.92286	5.24259	4.48081	4.59576	4.9219
																								4.82191	4.83528	4.5201	4.66659	4.74878	4.92831	5.2738	4.48209	4.61133	4.92587
																								4.82439	4.83756	4.52347	4.67154	4.76189	4.92912	5.29006	4.48966	4.61738	4.92631
																								4.82549	4.85276	4.52642	4.67202	4.77266	4.93776	5.29465	4.49593	4.61975	4.9279
																								4.83015	4.85737	4.53177	4.68525	4.77715	4.93907	5.30248	4.50161	4.62435	4.94345
																								4.83223	4.85881	4.53381	4.6875	4.77871	4.95265	5.31242	4.50241	4.63021	4.95045
																								4.83601	4.87707	4.53524	4.68798	4.78282	4.95339	5.33769	4.50319	4.63062	4.95279
																								4.84127	4.87875	4.53977	4.69782	4.78876	4.96432		4.50691	4.63278	4.96429
																								4.84843	4.88463	4.56705	4.71188	4.79142	4.98005		4.51678	4.63441	4.96494
																								4.85212	4.8876	4.56715	4.71485	4.7963	4.98523		4.51995	4.63969	4.97435
																								4.87174	4.88885	4.56834	4.7191	4.79634	5.00134		4.52236	4.64221	5.00053
																								4.872	4.88978	4.57372	4.72105	4.80213	5.01437		4.52481	4.6531	5.00152
																								4.87217	4.89406	4.58517	4.72928	4.81902	5.01449		4.54216	4.69688	5.00666
																								4.87328	4.89921	4.58667	4.73592	4.8204	5.02855		4.55175	4.70675	5.01657
																								4.87484	4.89936	4.58831	4.7368	4.82568	5.05636		4.56171	4.71051	5.03132
																								4.87952	4.90061	4.5993	4.74527	4.83549	5.06105		4.5629	4.72073	5.03395
																								4.88552	4.90338	4.59978	4.76092	4.83798	5.0703		4.57373	4.72252	5.04943
																								4.88716	4.90591	4.6	4.76256	4.84248	5.07099		4.57938	4.73792	5.05158
																								4.89196	4.91104	4.60062	4.77254	4.84788	5.07513		4.58454	4.74828	5.05345
																								4.89722	4.91801	4.60063	4.77415	4.85592	5.07879		4.59113	4.75842	5.05661
																								4.89953	4.91804	4.60277	4.7776	4.86003	5.08102		4.5915	4.76814	5.07292
																								4.90318	4.92074	4.61034	4.77855	4.86918	5.08481		4.59152	4.77753	5.08085
																								4.90393	4.92207	4.61293	4.78035	4.8758	5.08653		4.59322	4.7819	5.10699
																								4.90649	4.92328	4.62545	4.78411	4.88211	5.09329		4.59807	4.78566	5.10869
																								4.90763	4.92828	4.62587	4.79901	4.88576	5.09579		4.60595	4.79449	5.11025
																								4.91016	4.93313	4.62593	4.80789	4.88601	5.10221		4.60764	4.80261	5.11075
																								4.91766	4.93969	4.6319	4.81296	4.88762	5.11226		4.61613	4.80528	5.11327
																								4.92098	4.94398	4.63277	4.81565	4.88998	5.1258		4.61659	4.811	5.12186
																								4.92318	4.9604	4.63529	4.82052	4.90091	5.13339		4.61679	4.81442	5.1268
																								4.92396	4.96145	4.63825	4.83085	4.90323	5.16873		4.62481	4.81495	5.14237
																								4.92834	4.97807	4.6396	4.85225	4.90615	5.19922		4.62784	4.83472	5.14632
																								4.93152	4.97914	4.64585	4.85268	4.92028	5.20807		4.63002	4.8431	5.14732
																								4.93433	4.98259	4.65064	4.85388	4.92169	5.24995		4.64011	4.84581	5.17059
																								4.94822	4.98705	4.65319	4.85854	4.93479	5.26401		4.64079	4.84924	5.17096
																								4.95368	5.00298	4.65845	4.85869	4.93536	5.28654		4.64388	4.85525	5.17363
																								4.96025	5.00366	4.66193	4.86267	4.94162	5.3467		4.64659	4.87538	5.17604
																								4.96499	5.00399	4.66931	4.86312	4.94498	5.44301		4.65001	4.87879	5.20275
																								4.9652	5.00695	4.67997	4.86343	4.95269	5.45805		4.65467	4.886	5.2042
																								4.96813	5.01791	4.68065	4.86578	4.95934	5.58378		4.67822	4.8868	5.21265
																								4.9694	5.02839	4.68237	4.87207	4.96053	5.62086		4.67984	4.8892	5.21969
																								4.97192	5.02863	4.6854	4.87267	4.96532	5.63284		4.70165	4.89269	5.22093
																								4.97279	5.0324	4.68553	4.87398	4.98011	5.65008		4.70206	4.89802	5.23451
																								4.9748	5.03341	4.68808	4.88344	4.98727	5.83598		4.70247	4.90444	5.24975
																								4.98093	5.03613	4.68922	4.89275	4.98907	5.86354		4.7041	4.91017	5.25704
																								4.98379	5.04985	4.68986	4.8932	4.99728			4.71265	4.91241	5.26312
																								4.9853	5.05041	4.69273	4.89794	5.00115			4.71496	4.92976	5.26708
																								5.0017	5.05148	4.69362	4.90131	5.0016			4.71736	4.95548	5.27942
																								5.00687	5.0675	4.69647	4.90722	5.0184			4.72018	4.95591	5.29517
																								5.01595	5.07581	4.69885	4.91035	5.02151			4.72474	4.95674	5.3113
																								5.01745	5.07822	4.7089	4.91227	5.0228			4.73281	4.965	5.32285
																								5.02477	5.07875	4.71094	4.91419	5.02649			4.74308	4.97934	5.33563
																								5.02606	5.08001	4.71354	4.91465	5.02753			4.74323	5.00811	5.33845
																								5.02989	5.08052	4.71436	4.91494	5.02902			4.75189	5.01164	5.39583
																								5.03111	5.08707	4.71721	4.91672	5.02928			4.75214	5.0219	5.39971
																								5.03181	5.08955	4.71889	4.91693	5.02947			4.75743	5.03965	5.41763
																								5.03685	5.09566	4.72193	4.92171	5.04369			4.75823	5.04271	5.42013
																								5.03728	5.09877	4.73009	4.92174	5.04438			4.76509	5.08106	5.42726
																								5.03822	5.10183	4.73842	4.92208	5.04661			4.76662	5.13437	5.43043
																								5.06421	5.11459	4.73928	4.92483	5.05009			4.77	5.13714	5.45362
																								5.06442	5.119	4.74419	4.94071	5.05859			4.77015	5.14474	5.45724
																								5.07597	5.12653	4.75382	4.94408	5.06009			4.7768	5.15882	5.50093
																								5.08359	5.1315	4.76511	4.95106	5.06368			4.79449	5.16107	5.50727
																								5.08456	5.13873	4.77037	4.95659	5.06645			4.80098	5.19279	5.52411
																								5.08512	5.15507	4.77381	4.96234	5.07007			4.80248	5.21004	5.54567
																								5.08863	5.16459	4.77414	4.96875	5.0706			4.80586	5.2106	5.55207
																								5.09284	5.17012	4.77928	4.96998	5.07889			4.80591	5.21842	5.55853
																								5.09973	5.1712	4.78022	4.9731	5.08734			4.81239	5.22448	5.56587
																								5.11087	5.18931	4.7852	4.97584	5.0923			4.81391	5.22928	5.57943
																								5.11271	5.20082	4.79046	4.97708	5.09251			4.81686	5.23524	5.61227
																								5.11905	5.20357	4.79376	4.98254	5.09397			4.81895	5.23714	5.62711
																								5.13487	5.20662	4.8035	4.98614	5.10312			4.83053	5.24886	5.66455
																								5.14049	5.22167	4.80431	4.9892	5.10804			4.84069	5.26595	5.7182
																								5.15877	5.24081	4.80926	4.99093	5.11171			4.84074	5.26898	5.72883
																								5.15988	5.24893	4.81288	4.99592	5.1308			4.84115	5.27678	5.73243
																								5.16262	5.2508	4.81377	4.997	5.13527			4.84716	5.29063	5.74292
																								5.17663	5.25334	4.81444	5.00252	5.13746			4.85297	5.30298	5.74667
																								5.18002	5.26166	4.82058	5.01113	5.13907			4.85573	5.31378	5.79683
																								5.18251	5.26193	4.82295	5.01267	5.13975			4.87507	5.31464	5.85975
																								5.18536	5.30222	4.82484	5.01285	5.14424			4.88985	5.32212	5.96687
																								5.18784	5.30305	4.82548	5.01286	5.14881			4.89219	5.32455	5.98532
																								5.18858	5.30394	4.82653	5.01442	5.15075			4.89746	5.34683	6.05416
																									5.33474	4.83358	5.01544	5.1639			4.90664	5.36905	6.10565
																									5.39612	4.84119	5.01657	5.1699			4.91205	5.41275	6.18135
																									5.4309	4.84906	5.02714	5.18334			4.93548	5.41341	6.2045
																									5.43389	4.85279	5.03037	5.18581			4.94282	5.43731	6.2495
																									5.4427	4.85341	5.03444	5.18912			4.96036	5.44061	6.29429
																									5.46529	4.85469	5.0345	5.19233			4.97231	5.44223
																									5.50161	4.86123	5.03665	5.19344			4.99277	5.48483
																									5.50921	4.86361	5.03739	5.19745			5.001	5.49099
																									5.51616	4.87107	5.03985	5.20663			5.0222	5.55231
																									5.52479	4.87377	5.04209	5.20866			5.04031	5.56852
																									5.54625	4.88098	5.04307	5.21891			5.0461	5.5873
																									5.57221	4.88835	5.04418	5.22347			5.05306	5.60628
																									5.76297	4.8891	5.04467	5.22628			5.06517	5.61355
																									5.90035	4.89374	5.04483	5.22708			5.07927	5.63877
																										4.90261	5.04614	5.22903			5.09539	5.65308
																										4.90426	5.04733	5.22948			5.09663	5.7142
																										4.91053	5.04779	5.23208			5.10624	5.72108
																										4.91122	5.05195	5.24424			5.12347	5.75239
																										4.91611	5.05602	5.24789			5.12911	5.75832
																										4.91725	5.05754	5.25588			5.13342	5.76314
																										4.9178	5.06106	5.2778			5.1338	5.76358
																										4.92013	5.06433	5.28922			5.1515	5.77899
																										4.92174	5.06503	5.29969			5.15269	5.78477
																										4.92211	5.06586	5.30259			5.15579	5.85166
																										4.92747	5.06642	5.31308			5.16194	5.86502
																										4.92808	5.0735	5.31421			5.17311	5.86591
																										4.92895	5.07499	5.31511			5.1863	5.88023
																										4.93389	5.07961	5.3163			5.20676	5.92201
																										4.9372	5.0841	5.31901			5.21963	5.95568
																										4.93772	5.08905	5.31991			5.23614	5.9685
																										4.94311	5.09236	5.326			5.24158	6.55129
																										4.94559	5.09245	5.32642			5.2611	6.74012
																										4.94778	5.09384	5.32646			5.2971
																										4.94938	5.09557	5.32669			5.30401
																										4.94977	5.10108	5.33491			5.31975
																										4.95762	5.10416	5.3388			5.32069
																										4.95945	5.10579	5.34171			5.32115
																										4.96715	5.11347	5.36015			5.37211
																										4.96722	5.11562	5.37121			5.37923
																										4.9683	5.1187	5.37489			5.38642
																										4.97629	5.1201	5.39806			5.39386
																										4.97733	5.12291	5.40512			5.39541
																										4.98714	5.1242	5.41084			5.4066
																										4.98897	5.12486	5.42476			5.40831
																										4.99579	5.1303	5.43361			5.44834
																										4.99608	5.13654	5.43457			5.45172
																										4.99711	5.14542	5.4385			5.46611
																										4.99766	5.14857	5.45807			5.47187
																										5.00142	5.15005	5.46969			5.48216
																										5.00184	5.15329	5.47704			5.51211
																										5.00651	5.16532	5.47737			5.51928
																										5.01345	5.17066	5.48177			5.53813
																										5.01568	5.17553	5.48858			5.54203
																										5.01875	5.17555	5.50521			5.55719
																										5.02629	5.18473	5.51901			5.5596
																										5.03201	5.19284	5.53819			5.61784
																										5.03371	5.19444	5.53915			5.67843
																										5.03372	5.19722	5.55764			5.6942
																										5.03745	5.19753	5.56296			5.74202
																										5.03818	5.20082	5.56445			5.74291
																										5.06106	5.20354	5.57659			5.77708
																										5.06545	5.20374	5.58431			5.89698
																										5.07263	5.2045	5.58561			5.99701
																										5.07594	5.20744	5.59042			6.20852
																										5.07659	5.21066	5.60044			6.38849
																										5.08091	5.21629	5.60198			6.49955
																										5.08586	5.22028	5.60985
																										5.09901	5.2212	5.6175
																										5.10632	5.22139	5.61786
																										5.10919	5.22399	5.62814
																										5.11378	5.22556	5.6292
																										5.11408	5.23224	5.63443
																										5.12096	5.2338	5.63872
																										5.13481	5.24322	5.68028
																										5.14151	5.24516	5.68138
																										5.14392	5.2505	5.68309
																										5.15327	5.25396	5.7248
																										5.154	5.25806	5.75749
																										5.15669	5.27852	5.75754
																										5.15673	5.28003	5.77102
																										5.16133	5.28419	5.78191
																										5.16232	5.2868	5.78388
																										5.17469	5.29443	5.78453
																										5.18645	5.29649	5.78852
																										5.19106	5.29687	5.79723
																										5.19111	5.2983	5.79878
																										5.19405	5.29907	5.81709
																										5.19861	5.30666	5.85862
																										5.19943	5.31383	5.91068
																										5.1998	5.31714	5.92087
																										5.20093	5.31957	5.92473
																										5.2034	5.31968	5.92713
																										5.20948	5.32006	5.93254
																										5.21447	5.32181	5.97528
																										5.21493	5.329	5.9854
																										5.21697	5.33199	6.02752
																										5.22843	5.33638	6.07306
																										5.23536	5.33705	6.09905
																										5.23742	5.34238	6.13317
																										5.23857	5.34311	6.13325
																										5.2445	5.3486	6.144
																										5.24881	5.35664	6.16658
																										5.2615	5.36382	6.22156
																										5.30851	5.37275	6.2576
																										5.31112	5.38596	6.26783
																										5.31325	5.39503	6.34185
																										5.31933	5.40515	6.34475
																										5.32752	5.42153	6.65631
																										5.3404	5.42208	6.93
																										5.35358	5.42269
																										5.361	5.42373
																										5.37287	5.42471
																										5.37582	5.42491
																										5.37732	5.43358
																										5.37798	5.44428
																										5.38349	5.45342
																										5.38535	5.45747
																										5.39826	5.46034
																										5.40073	5.47511
																										5.40328	5.49427
																										5.44778	5.50959
																										5.47031	5.51413
																										5.4886	5.51567
																										5.48882	5.54202
																										5.57001	5.54673
																										5.68877	5.55899
																										5.69333	5.56714
																										5.70669	5.57927
																										5.82372	5.59704
																										5.83883	5.60016
																										5.85697	5.61793
																										5.87048	5.64018
																										6.10269	5.64063
																										6.21327	5.66278
																										6.21373	5.68696
																										6.41258	5.69507
																										6.42231	5.72538
																										6.49879	5.72857
																											5.76914
																											5.78558
																											5.82666
																											5.8372
																											5.83795
																											5.86672
																											5.90506
																											5.92724
																											5.94679
																											6.00097
																											6.00512
																											6.08387
																											6.08456
																											6.10265
																											6.24925
																											6.40607
																											6.43321
																											6.54815
																											6.68473
																											6.7668
